# Supplementary material for: Biodiversity of fungi in hot desert sands
Source: Microbiologyopen. 2018 Mar 5;8(1):e00595. doi: 10.1002/mbo3.595 (PMC6341031; doi:10.1002/mbo3.595)
Supplement: Supplementary file 1 [file MBO3-8-e00595-s001.xls]

## Sheet: title page
SUPPLEMENTARY MATERIAL FOR THE MANUSCRIPT:
Biodiversity of fungi in hot desert sands
Manuela Murgia1,+, Maura Fiamma1,+, Aleksandra Barac2, Massimo Deligios1, Vittorio Mazzarello1, Bianca Paglietti1, Pietro Cappuccinelli1, Ahmed Al-Qahtani3, Andrea Squartini4, Salvatore Rubino1,3, Mohammed N. Al-Ahdal3*
1Department of Biomedical Sciences, University of Sassari, V. le San Pietro 43/B, 07100 Sassari, Italy
2Institute of Microbiology and Immunology, Faculty of Medicine University of Belgrade, Pasterova 2, Belgrade 11000, Serbia
3Department of Infection and Immunity, King Faisal Specialist Hospital and Research Centre, PO Box 3354 (MBC-03), Riyadh 11211, Saudi Arabia
4Department of Agronomy Animals, Food, Natural Resources and Environment, DAFNAE, University of Padova, V. le dell’Università 16, 35020 Legnaro (Padova), Italy
+ These authors contributed equally to this work
*Corresponding author
Mohammed N. Al-Ahdal
Department of Infection and Immunity
King Faisal Specialist Hospital and Research Centre
PO Box 3354 (MBC-03), Riyadh 11211, Saudi Arabia
Email: ahdal@kfshrs.edu.sa

## Sheet: OTU Table
Accession number	1_SA	2_SA	3_SA	4_SA	5_J	6_J	Taxonomy
EU273440	0	0	0	0	157	0	Eukaryota; __Amoebozoa; __Conosa; __Variosea; __Varipodida; __Arachnula; __Arachnula_sp._ATCC_50593
EU186022	0	0	0	0	850	0	Eukaryota; __Amoebozoa; __Conosa; __Variosea; __Varipodida; __Flamella; __Flamella_arnhemensis
EU186025	0	0	0	0	156	0	Eukaryota; __Amoebozoa; __Conosa; __Variosea; __Varipodida; __Flamella; __Flamella_sp._WBT
JF826388	0	0	0	0	860	0	Eukaryota; __Amoebozoa; __Conosa; __Variosea; __Varipodida; __Flamella; __uncultured_Amoebozoa
EF024977	0	0	0	0	758	3	Eukaryota; __Amoebozoa; __Conosa; __Variosea; __Varipodida; __Flamella; __uncultured_Eimeriidae
AY965863	0	0	0	0	487	0	Eukaryota; __Amoebozoa; __Conosa; __Variosea; __Varipodida; __soil_amoeba_AND16
JF694285	0	0	0	0	241	24	Eukaryota; __Amoebozoa; __Discosea; __Flabellinia; __Stygamoebida; __Stygamoeba; __Stygamoeba_regulata
U07405	0	0	0	0	1	45	Eukaryota; __Amoebozoa; __Discosea; __Longamoebia; __Centramoebida; __Acanthamoeba; __Acanthamoeba_castellanii
U07400	0	0	0	0	29	9	Eukaryota; __Amoebozoa; __Discosea; __Longamoebia; __Centramoebida; __Acanthamoeba; __Acanthamoeba_castellanii
U94741	0	0	0	0	121	30	Eukaryota; __Amoebozoa; __Discosea; __Longamoebia; __Centramoebida; __Acanthamoeba; __Acanthamoeba_lenticulata
U07417	0	0	0	0	0	12	Eukaryota; __Amoebozoa; __Discosea; __Longamoebia; __Centramoebida; __Acanthamoeba; __Acanthamoeba_royreba
AM408801	0	0	0	0	8	36	Eukaryota; __Amoebozoa; __Discosea; __Longamoebia; __Centramoebida; __Acanthamoeba; __Acanthamoeba_sp._EI6
FJ766485	0	0	0	0	535	1	Eukaryota; __Amoebozoa; __Discosea; __Longamoebia; __Centramoebida; __Protostelium; __Protostelium_arachisporum
EU377587	0	0	0	0	291	36	Eukaryota; __Amoebozoa; __Discosea; __Longamoebia; __Centramoebida; __Stenamoeba; __Stenamoeba_sp._CRIB68
AF293895	0	0	0	0	137	0	Eukaryota; __Amoebozoa; __Lobosa; __Tubulinea; __Echinamoebida; __Echinamoeba; __Echinamoeba_exundans
AJ489262	0	0	0	0	62	0	Eukaryota; __Amoebozoa; __Lobosa; __Tubulinea; __Echinamoebida; __Echinamoeba; __Echinamoeba_thermarum
HM628631	0	0	0	0	1394	1	Eukaryota; __Amoebozoa; __Lobosa; __Tubulinea; __Euamoebida; __BOLA868; __uncultured_eukaryote
EF023499	0	0	0	0	386	0	Eukaryota; __Amoebozoa; __Lobosa; __Tubulinea; __Euamoebida; __BOLA868; __uncultured_Hartmannellidae
GU938869	0	0	0	0	20	17	Eukaryota; __Amoebozoa; __Lobosa; __Tubulinea; __Euamoebida; __Glaeseria; __Copromyxa; __Copromyxa_protea
AY294146	0	0	0	0	872	0	Eukaryota; __Amoebozoa; __Lobosa; __Tubulinea; __Euamoebida; __Glaeseria; __Glaeseria_mira
AY294147	0	0	0	0	28	27	Eukaryota; __Amoebozoa; __Lobosa; __Tubulinea; __Euamoebida; __Glaeseria; __Hartmannella; __Hartmannella_cantabrigiensis
JN020235	180	0	0	0	1	82	Eukaryota; __Amoebozoa; __Lobosa; __Tubulinea; __Euamoebida; __Hartmannella; __uncultured_amoeba
EF526997	78	0	0	0	0	26	Eukaryota; __Amoebozoa; __Lobosa; __Tubulinea; __Euamoebida; __Hartmannella; __uncultured_marine_eukaryote
EU852657	0	0	0	0	1	0	Eukaryota; __Amoebozoa; __Lobosa; __Tubulinea; __Leptomyxida; __Flabellula; __Flabellulidae; __Flabellulidae_sp._M4M/I
EU852658	0	0	0	0	0	0	Eukaryota; __Amoebozoa; __Lobosa; __Tubulinea; __Leptomyxida; __NETC3-I; __Flabellulidae; __Flabellulidae_sp._STAR2
EU852655	0	0	0	0	0	0	Eukaryota; __Amoebozoa; __Lobosa; __Tubulinea; __Leptomyxida; __Rhizamoeba; __Flabellulidae; __Flabellulidae_sp._SEDF/I
U81269	56	2	0	0	2	4	Eukaryota; __Archaeplastida; __Chloroplastida; __Charophyta; __Phragmoplastophyta; __Streptophyta; __Charales; __Nitella; __Nitella_axillaris
Y11370	131	0	1	0	2	0	Eukaryota; __Archaeplastida; __Chloroplastida; __Charophyta; __Phragmoplastophyta; __Streptophyta; __Embryophyta; __Bryophyta; __Sphagnales; __Sphagnum; __Sphagnum_palustre
Y19006	42	12	7	1	16	2	Eukaryota; __Archaeplastida; __Chloroplastida; __Charophyta; __Phragmoplastophyta; __Streptophyta; __Embryophyta; __Marchantiophyta; __Calobryales; __Haplomitrium; __Haplomitrium_hookeri
X81964	10	1	2	5	10	3	Eukaryota; __Archaeplastida; __Chloroplastida; __Charophyta; __Phragmoplastophyta; __Streptophyta; __Embryophyta; __Tracheophyta; __Lycopodiophyta; __Lycopodiales; __Huperzia; __Huperzia_phlegmaria
X75517	66	2	2	0	1	1	Eukaryota; __Archaeplastida; __Chloroplastida; __Charophyta; __Phragmoplastophyta; __Streptophyta; __Embryophyta; __Tracheophyta; __Lycopodiophyta; __Selaginellales; __Selaginella; __Selaginella_vogelii
X90413	9	64	35	0	0	0	Eukaryota; __Archaeplastida; __Chloroplastida; __Charophyta; __Phragmoplastophyta; __Streptophyta; __Embryophyta; __Tracheophyta; __Moniliformopses; __Salviniales; __Salvinia; __Salvinia_natans
X79407	2	101	107	0	0	1	Eukaryota; __Archaeplastida; __Chloroplastida; __Charophyta; __Phragmoplastophyta; __Streptophyta; __Embryophyta; __Tracheophyta; __Spermatophyta; __Coniferophyta; __Coniferales; __Abies; __Abies_lasiocarpa
EU273292	0	266	192	0	0	0	Eukaryota; __Archaeplastida; __Chloroplastida; __Charophyta; __Phragmoplastophyta; __Streptophyta; __Embryophyta; __Tracheophyta; __Spermatophyta; __Coniferophyta; __Coniferales; __Cunninghamia; __Cunninghamia_lanceolata_var._konishii
EU273295	0	348	283	0	0	0	Eukaryota; __Archaeplastida; __Chloroplastida; __Charophyta; __Phragmoplastophyta; __Streptophyta; __Embryophyta; __Tracheophyta; __Spermatophyta; __Coniferophyta; __Coniferales; __Fokienia; __Fokienia_hodginsii
X75080	0	69	48	0	0	0	Eukaryota; __Archaeplastida; __Chloroplastida; __Charophyta; __Phragmoplastophyta; __Streptophyta; __Embryophyta; __Tracheophyta; __Spermatophyta; __Coniferophyta; __Coniferales; __Pinus; __Pinus_wallichiana
GU476464	0	49	68	0	0	0	Eukaryota; __Archaeplastida; __Chloroplastida; __Charophyta; __Phragmoplastophyta; __Streptophyta; __Embryophyta; __Tracheophyta; __Spermatophyta; __Coniferophyta; __Coniferales; __Podocarpus; __Podocarpus_archboldii
U87294	1	43	34	0	0	0	Eukaryota; __Archaeplastida; __Chloroplastida; __Charophyta; __Phragmoplastophyta; __Streptophyta; __Embryophyta; __Tracheophyta; __Spermatophyta; __Coniferophyta; __Coniferales; __Saxegothaea; __Saxegothaea_conspicua
EU273293	0	373	289	0	0	0	Eukaryota; __Archaeplastida; __Chloroplastida; __Charophyta; __Phragmoplastophyta; __Streptophyta; __Embryophyta; __Tracheophyta; __Spermatophyta; __Coniferophyta; __Coniferales; __Xanthocyparis; __Xanthocyparis_vietnamensis
M20017	0	167	161	0	0	0	Eukaryota; __Archaeplastida; __Chloroplastida; __Charophyta; __Phragmoplastophyta; __Streptophyta; __Embryophyta; __Tracheophyta; __Spermatophyta; __Cycadophyta; __Cycadales; __Zamia; __Zamia_pumila
U42546	0	0	0	0	0	0	Eukaryota; __Archaeplastida; __Chloroplastida; __Charophyta; __Phragmoplastophyta; __Streptophyta; __Embryophyta; __Tracheophyta; __Spermatophyta; __Magnoliophyta; __Asterales; __Phyllonoma; __Phyllonoma_laticuspis
U42548	27	24	7	0	0	0	Eukaryota; __Archaeplastida; __Chloroplastida; __Charophyta; __Phragmoplastophyta; __Streptophyta; __Embryophyta; __Tracheophyta; __Spermatophyta; __Magnoliophyta; __Asterales; __Roussea; __Roussea_simplex
EF520736	0	13	1	0	0	0	Eukaryota; __Archaeplastida; __Chloroplastida; __Charophyta; __Phragmoplastophyta; __Streptophyta; __Embryophyta; __Tracheophyta; __Spermatophyta; __Magnoliophyta; __Brassicales; __Descurainia; __Descurainia_sophia
X17062	45	19	12	4	0	1	Eukaryota; __Archaeplastida; __Chloroplastida; __Charophyta; __Phragmoplastophyta; __Streptophyta; __Embryophyta; __Tracheophyta; __Spermatophyta; __Magnoliophyta; __Brassicales; __Sinapis; __Sinapis_alba_white_mustard
HQ843433	0	0	0	0	0	21	Eukaryota; __Archaeplastida; __Chloroplastida; __Charophyta; __Phragmoplastophyta; __Streptophyta; __Embryophyta; __Tracheophyta; __Spermatophyta; __Magnoliophyta; __Caryophyllales; __Phaulothamnus; __Phaulothamnus_spinescens
U43613	2	3	0	0	0	0	Eukaryota; __Archaeplastida; __Chloroplastida; __Charophyta; __Phragmoplastophyta; __Streptophyta; __Embryophyta; __Tracheophyta; __Spermatophyta; __Magnoliophyta; __Cucurbitales; __Symbegonia; __Symbegonia_sp._Kew_U012
U59947	13	0	2	0	0	0	Eukaryota; __Archaeplastida; __Chloroplastida; __Charophyta; __Phragmoplastophyta; __Streptophyta; __Embryophyta; __Tracheophyta; __Spermatophyta; __Magnoliophyta; __Dioscoreales; __Burmannia; __Burmannia_disticha
U43294	0	0	0	0	0	0	Eukaryota; __Archaeplastida; __Chloroplastida; __Charophyta; __Phragmoplastophyta; __Streptophyta; __Embryophyta; __Tracheophyta; __Spermatophyta; __Magnoliophyta; __Ericales; __Cyrilla; __Cyrilla_racemiflora
U59936	9	0	0	0	0	0	Eukaryota; __Archaeplastida; __Chloroplastida; __Charophyta; __Phragmoplastophyta; __Streptophyta; __Embryophyta; __Tracheophyta; __Spermatophyta; __Magnoliophyta; __Ericales; __Pyrola; __Pyrola_picta
U59945	0	6	0	0	0	0	Eukaryota; __Archaeplastida; __Chloroplastida; __Charophyta; __Phragmoplastophyta; __Streptophyta; __Embryophyta; __Tracheophyta; __Spermatophyta; __Magnoliophyta; __Ericales; __Sarcodes; __Sarcodes_sanguinea
EF024180	4	47	0	0	0	0	Eukaryota; __Archaeplastida; __Chloroplastida; __Charophyta; __Phragmoplastophyta; __Streptophyta; __Embryophyta; __Tracheophyta; __Spermatophyta; __Magnoliophyta; __Fabales; __Caprifoliaceae_environmental_sample
AC136838	737	0	0	0	0	0	Eukaryota; __Archaeplastida; __Chloroplastida; __Charophyta; __Phragmoplastophyta; __Streptophyta; __Embryophyta; __Tracheophyta; __Spermatophyta; __Magnoliophyta; __Fabales; __Medicago; __Medicago_truncatula_barrel_medic
EF024741	615	0	0	0	0	0	Eukaryota; __Archaeplastida; __Chloroplastida; __Charophyta; __Phragmoplastophyta; __Streptophyta; __Embryophyta; __Tracheophyta; __Spermatophyta; __Magnoliophyta; __Fabales; __Phaseoleae; __Phaseoleae_environmental_sample
EF024112	185	0	0	0	0	0	Eukaryota; __Archaeplastida; __Chloroplastida; __Charophyta; __Phragmoplastophyta; __Streptophyta; __Embryophyta; __Tracheophyta; __Spermatophyta; __Magnoliophyta; __Fabales; __Phaseoleae; __Phaseoleae_environmental_sample
U43011	1072	0	0	0	0	0	Eukaryota; __Archaeplastida; __Chloroplastida; __Charophyta; __Phragmoplastophyta; __Streptophyta; __Embryophyta; __Tracheophyta; __Spermatophyta; __Magnoliophyta; __Fabales; __Pisum; __Pisum_sativum_pea
X54984	8	111	4	0	0	4	Eukaryota; __Archaeplastida; __Chloroplastida; __Charophyta; __Phragmoplastophyta; __Streptophyta; __Embryophyta; __Tracheophyta; __Spermatophyta; __Magnoliophyta; __Fagales; __Alnus; __Alnus_glutinosa
U42515	1	0	0	0	0	0	Eukaryota; __Archaeplastida; __Chloroplastida; __Charophyta; __Phragmoplastophyta; __Streptophyta; __Embryophyta; __Tracheophyta; __Spermatophyta; __Magnoliophyta; __Fagales; __Casuarina; __Casuarina_equisetifolia
U42813	0	0	0	0	0	0	Eukaryota; __Archaeplastida; __Chloroplastida; __Charophyta; __Phragmoplastophyta; __Streptophyta; __Embryophyta; __Tracheophyta; __Spermatophyta; __Magnoliophyta; __Incertae_Sedis; __Vahlia; __Vahlia_capensis
Y17766	18	145	4	0	0	8	Eukaryota; __Archaeplastida; __Chloroplastida; __Charophyta; __Phragmoplastophyta; __Streptophyta; __Embryophyta; __Tracheophyta; __Spermatophyta; __Magnoliophyta; __Lamiales; __Avicennia; __Avicennia_marina
L49289	0	0	0	0	0	0	Eukaryota; __Archaeplastida; __Chloroplastida; __Charophyta; __Phragmoplastophyta; __Streptophyta; __Embryophyta; __Tracheophyta; __Spermatophyta; __Magnoliophyta; __Lamiales; __Olea; __Olea_europaea_common_olive
U42072	0	0	0	0	0	0	Eukaryota; __Archaeplastida; __Chloroplastida; __Charophyta; __Phragmoplastophyta; __Streptophyta; __Embryophyta; __Tracheophyta; __Spermatophyta; __Magnoliophyta; __Liliopsida; __Colchicum; __Colchicum_autumnale
HO782551	3722	1245	633	1183	1086	566	Eukaryota; __Archaeplastida; __Chloroplastida; __Charophyta; __Phragmoplastophyta; __Streptophyta; __Embryophyta; __Tracheophyta; __Spermatophyta; __Magnoliophyta; __Liliopsida; __Phaseolus; __Phaseolus_acutifolius_tepary_bean
HO794266	25	3	0	6	9	4	Eukaryota; __Archaeplastida; __Chloroplastida; __Charophyta; __Phragmoplastophyta; __Streptophyta; __Embryophyta; __Tracheophyta; __Spermatophyta; __Magnoliophyta; __Liliopsida; __Phaseolus; __Phaseolus_acutifolius_tepary_bean
HO778210	504	32	0	0	0	10	Eukaryota; __Archaeplastida; __Chloroplastida; __Charophyta; __Phragmoplastophyta; __Streptophyta; __Embryophyta; __Tracheophyta; __Spermatophyta; __Magnoliophyta; __Liliopsida; __Phaseolus; __Phaseolus_acutifolius_tepary_bean
HO778519	17	4	2	0	2	4	Eukaryota; __Archaeplastida; __Chloroplastida; __Charophyta; __Phragmoplastophyta; __Streptophyta; __Embryophyta; __Tracheophyta; __Spermatophyta; __Magnoliophyta; __Liliopsida; __Phaseolus; __Phaseolus_acutifolius_tepary_bean
HO777348	54	1	0	0	0	2	Eukaryota; __Archaeplastida; __Chloroplastida; __Charophyta; __Phragmoplastophyta; __Streptophyta; __Embryophyta; __Tracheophyta; __Spermatophyta; __Magnoliophyta; __Liliopsida; __Phaseolus; __Phaseolus_acutifolius_tepary_bean
U42532	0	0	0	0	0	0	Eukaryota; __Archaeplastida; __Chloroplastida; __Charophyta; __Phragmoplastophyta; __Streptophyta; __Embryophyta; __Tracheophyta; __Spermatophyta; __Magnoliophyta; __Malpighiales; __Drosera; __Drosera_capensis
U42535	0	0	0	0	0	0	Eukaryota; __Archaeplastida; __Chloroplastida; __Charophyta; __Phragmoplastophyta; __Streptophyta; __Embryophyta; __Tracheophyta; __Spermatophyta; __Magnoliophyta; __Malpighiales; __Euphorbia; __Euphorbia_pulcherrima_poinsettia
AFSQ01000300	17	30	19	0	0	0	Eukaryota; __Archaeplastida; __Chloroplastida; __Charophyta; __Phragmoplastophyta; __Streptophyta; __Embryophyta; __Tracheophyta; __Spermatophyta; __Magnoliophyta; __Malpighiales; __Linum; __Linum_usitatissimum_flax
AY674630	8	42	18	0	0	0	Eukaryota; __Archaeplastida; __Chloroplastida; __Charophyta; __Phragmoplastophyta; __Streptophyta; __Embryophyta; __Tracheophyta; __Spermatophyta; __Magnoliophyta; __Malpighiales; __Podostemum; __Podostemum_ceratophyllum
FJ669715	0	0	0	0	0	0	Eukaryota; __Archaeplastida; __Chloroplastida; __Charophyta; __Phragmoplastophyta; __Streptophyta; __Embryophyta; __Tracheophyta; __Spermatophyta; __Magnoliophyta; __Malpighiales; __Tricliceras; __Tricliceras_longipedunculatum
BADO01191908	0	0	1	0	0	0	Eukaryota; __Archaeplastida; __Chloroplastida; __Charophyta; __Phragmoplastophyta; __Streptophyta; __Embryophyta; __Tracheophyta; __Spermatophyta; __Magnoliophyta; __Myrtales; __Eucalyptus; __Eucalyptus_camaldulensis_Murray_red_gum
HP872470	1	0	162	0	2	0	Eukaryota; __Archaeplastida; __Chloroplastida; __Charophyta; __Phragmoplastophyta; __Streptophyta; __Embryophyta; __Tracheophyta; __Spermatophyta; __Magnoliophyta; __Myrtales; __Melipona; __Melipona_quadrifasciata
AF094559	3	61	0	0	0	0	Eukaryota; __Archaeplastida; __Chloroplastida; __Charophyta; __Phragmoplastophyta; __Streptophyta; __Embryophyta; __Tracheophyta; __Spermatophyta; __Magnoliophyta; __Proteales; __Roupala; __Roupala_macrophylla
U42799	2	0	0	0	0	6	Eukaryota; __Archaeplastida; __Chloroplastida; __Charophyta; __Phragmoplastophyta; __Streptophyta; __Embryophyta; __Tracheophyta; __Spermatophyta; __Magnoliophyta; __Rosales; __Ceanothus; __Ceanothus_sanguineus
X15590	3	118	0	0	0	1	Eukaryota; __Archaeplastida; __Chloroplastida; __Charophyta; __Phragmoplastophyta; __Streptophyta; __Embryophyta; __Tracheophyta; __Spermatophyta; __Magnoliophyta; __Rosales; __Fragaria; __Fragaria_x_ananassa
U42800	2	0	0	0	0	15	Eukaryota; __Archaeplastida; __Chloroplastida; __Charophyta; __Phragmoplastophyta; __Streptophyta; __Embryophyta; __Tracheophyta; __Spermatophyta; __Magnoliophyta; __Rosales; __Photinia; __Photinia_x_fraseri
JF317373	0	140	0	0	0	0	Eukaryota; __Archaeplastida; __Chloroplastida; __Charophyta; __Phragmoplastophyta; __Streptophyta; __Embryophyta; __Tracheophyta; __Spermatophyta; __Magnoliophyta; __Rosales; __Pilea; __Pilea_cadierei
U59934	12	0	0	0	0	2	Eukaryota; __Archaeplastida; __Chloroplastida; __Charophyta; __Phragmoplastophyta; __Streptophyta; __Embryophyta; __Tracheophyta; __Spermatophyta; __Magnoliophyta; __Santalales; __Scorodocarpus; __Scorodocarpus_borneensis
L24410	4	21	0	0	0	1	Eukaryota; __Archaeplastida; __Chloroplastida; __Charophyta; __Phragmoplastophyta; __Streptophyta; __Embryophyta; __Tracheophyta; __Spermatophyta; __Magnoliophyta; __Saxifragales; __Paeonia; __Paeonia_lactiflora_Chinese_peony
U59935	329	0	0	0	0	0	Eukaryota; __Archaeplastida; __Chloroplastida; __Charophyta; __Phragmoplastophyta; __Streptophyta; __Embryophyta; __Tracheophyta; __Spermatophyta; __Magnoliophyta; __Solanales; __Pholisma; __Pholisma_arenarium
X67238	273	53	23	0	0	23	Eukaryota; __Archaeplastida; __Chloroplastida; __Charophyta; __Phragmoplastophyta; __Streptophyta; __Embryophyta; __Tracheophyta; __Spermatophyta; __Magnoliophyta; __Solanales; __Solanum; __Solanum_tuberosum_potato
X79497	32	0	0	0	0	4	Eukaryota; __Archaeplastida; __Chloroplastida; __Charophyta; __Phragmoplastophyta; __Zygnematales; __Cosmocladium; __Cosmocladium_saxonicum
X75763	26	0	0	0	0	3	Eukaryota; __Archaeplastida; __Chloroplastida; __Charophyta; __Phragmoplastophyta; __Zygnematales; __Mesotaenium; __Mesotaenium_caldariorum
X79496	34	0	0	0	0	1	Eukaryota; __Archaeplastida; __Chloroplastida; __Charophyta; __Phragmoplastophyta; __Zygnematales; __Sphaerozosma; __Sphaerozosma_granulatum
X78276	143	3	3	0	0	1	Eukaryota; __Archaeplastida; __Chloroplastida; __Chlorophyta; __Chlorophyceae; __Botryococcus; __Botryococcus_braunii
U13985	24	0	0	0	0	0	Eukaryota; __Archaeplastida; __Chloroplastida; __Chlorophyta; __Chlorophyceae; __Chlamydomonas; __Chlamydomonas_applanata
U41178	66	2	6	9	35	25	Eukaryota; __Archaeplastida; __Chloroplastida; __Chlorophyta; __Chlorophyceae; __Chlamydomonas; __Chlorococcum; __Chlorococcum_sp._'Sesoko'
JN903992	1	0	0	0	0	0	Eukaryota; __Archaeplastida; __Chloroplastida; __Chlorophyta; __Chlorophyceae; __Chlamydomonas; __Tetracystis; __Tetracystis_aplanospora
U70587	4	0	0	0	0	0	Eukaryota; __Archaeplastida; __Chloroplastida; __Chlorophyta; __Chlorophyceae; __Chlorococcum; __Chlorococcum_diplobionticum
U70589	64	0	0	0	0	0	Eukaryota; __Archaeplastida; __Chloroplastida; __Chlorophyta; __Chlorophyceae; __Chlorogonium; __Chlorogonium_elongatum
JN903989	2	0	9	0	43	0	Eukaryota; __Archaeplastida; __Chloroplastida; __Chlorophyta; __Chlorophyceae; __Chloromonas; __Chlamydomonas; __Chlamydomonas_meslinii
EF024488	92	0	0	0	0	0	Eukaryota; __Archaeplastida; __Chloroplastida; __Chlorophyta; __Chlorophyceae; __Chlorosarcinopsis; __Geraniales; __Geraniales_environmental_sample
EF024257	332	17	19	281	413	79	Eukaryota; __Archaeplastida; __Chloroplastida; __Chlorophyta; __Chlorophyceae; __Chlorosarcinopsis; __uncultured_Dunaliellaceae
JF972673	91	0	0	0	0	0	Eukaryota; __Archaeplastida; __Chloroplastida; __Chlorophyta; __Chlorophyceae; __Chlorosarcinopsis; __uncultured_eukaryote
JF903801	14	0	0	0	0	0	Eukaryota; __Archaeplastida; __Chloroplastida; __Chlorophyta; __Chlorophyceae; __Dunaliella; __Dunaliella_salina
X91629	36	0	0	0	0	0	Eukaryota; __Archaeplastida; __Chloroplastida; __Chlorophyta; __Chlorophyceae; __Dysmorphococcus; __Dysmorphococcus_globosus
U70797	21	0	0	0	0	0	Eukaryota; __Archaeplastida; __Chloroplastida; __Chlorophyta; __Chlorophyceae; __Haematococcus; __Haematococcus_zimbabwiensis
Y15814	217	0	0	0	3	9	Eukaryota; __Archaeplastida; __Chloroplastida; __Chlorophyta; __Mamiellophyceae; __Ostreococcus; __Ostreococcus_tauri
EU371355	19	4	3	0	0	7	Eukaryota; __Archaeplastida; __Chloroplastida; __Chlorophyta; __Prasinophytae; __Pyramimonas; __uncultured_eukaryote
X72708	2	0	0	0	0	1	Eukaryota; __Archaeplastida; __Chloroplastida; __Chlorophyta; __Trebouxiophyceae; __Auxenochlorella; __Chlorella; __Chlorella_sp._Jsh
X74000	92	0	0	0	2	8	Eukaryota; __Archaeplastida; __Chloroplastida; __Chlorophyta; __Trebouxiophyceae; __Chlorella; __'Chlorella'; __'Chlorella'_mirabilis
Z47207	86	11	13	27	46	8	Eukaryota; __Archaeplastida; __Chloroplastida; __Chlorophyta; __Trebouxiophyceae; __Dictyochloropsis; __Dictyochloropsis_reticulata
Z68695	110	0	0	1	3	9	Eukaryota; __Archaeplastida; __Chloroplastida; __Chlorophyta; __Trebouxiophyceae; __Leptosira; __Leptosira_obovata
Z47209	78	0	0	0	0	0	Eukaryota; __Archaeplastida; __Chloroplastida; __Chlorophyta; __Trebouxiophyceae; __Myrmecia; __Myrmecia_bisecta
AF317893	8	2	2	3	4	1	Eukaryota; __Archaeplastida; __Chloroplastida; __Chlorophyta; __Trebouxiophyceae; __Prototheca; __Helicosporidium; __Helicosporidium_sp._ex_Simulium_jonesi
Z47998	14	0	0	0	0	1	Eukaryota; __Archaeplastida; __Chloroplastida; __Chlorophyta; __Ulvophyceae; __Protoderma; __Protoderma_sarcinoidea
AJ416103	0	0	0	0	0	0	Eukaryota; __Archaeplastida; __Chloroplastida; __Chlorophyta; __Ulvophyceae; __Pseudendocloniopsis; __Pseudendocloniopsis_botryoides
U41102	0	0	0	0	0	0	Eukaryota; __Archaeplastida; __Chloroplastida; __Chlorophyta; __Ulvophyceae; __Pseudoneochloris; __Pseudoneochloris_marina
HQ188952	0	0	0	0	0	0	Eukaryota; __Archaeplastida; __Chloroplastida; __Chlorophyta; __Ulvophyceae; __uncultured; __uncultured_Viridiplantae
BABX01016629	0	0	0	0	0	31	Eukaryota; __Archaeplastida; __Chloroplastida; __uncultured; __Jatropha; __Jatropha_curcas
GU934575	9	0	0	1	74	166	Eukaryota; __Archaeplastida; __Chloroplastida; __uncultured; __Mortierella; __Mortierella_indohii
GQ387517	146	9	0	80	41	0	Eukaryota; __Archaeplastida; __Chloroplastida; __uncultured; __Neosetophoma; __Neosetophoma_samarorum
EF023264	9	0	0	7	25	2	Eukaryota; __Archaeplastida; __Chloroplastida; __uncultured; __uncultured_Phaeosphaeriaceae
EU754124	9	0	0	1	22	1	Eukaryota; __Archaeplastida; __Chloroplastida; __uncultured; __Wojnowicia; __Wojnowicia_hirta
JQ245081	0	0	0	0	0	0	Eukaryota; __Centrohelida; __Acanthocystidae; __Pterocystis; __Centroheliozoa; __Centroheliozoa_sp._ATCC_50535
AY749611	0	0	0	0	0	0	Eukaryota; __Centrohelida; __Heterophryidae; __Heterophrys; __Heterophrys_sp._Oxford1
JQ245079	0	0	0	0	0	0	Eukaryota; __Centrohelida; __Heterophryidae; __Oxnerella; __Oxnerella_micra
AY749486	0	0	0	0	0	0	Eukaryota; __Centrohelida; __Heterophryidae; __uncultured_eukaryote
AY749529	0	0	0	0	0	0	Eukaryota; __Centrohelida; __Heterophryidae; __uncultured_eukaryote
DQ103825	0	0	0	0	0	0	Eukaryota; __Centrohelida; __M1-18D08; __uncultured_marine_eukaryote
EF023872	0	0	0	0	0	0	Eukaryota; __Centrohelida; __uncultured_Sarcosomataceae
AY753622	0	0	0	0	0	0	Eukaryota; __Excavata; __Discoba; __Discicristata; __Euglenozoa; __Kinetoplastea; __Metakinetoplastina; __Neobodonida; __Neobodo; __Neobodo_designis
AY050182	0	0	0	0	1	0	Eukaryota; __Incertae_Sedis; __Apusomonadidae; __Amastigomonas; __Amastigomonas_mutabilis
JQ226502	218	1	0	0	4	4	Eukaryota; __Incertae_Sedis; __Mantamonas; __uncultured_marine_archaeon
GU479736	21	0	0	4	13	4	Eukaryota; __Opisthokonta; __Fungi; __Ascomycota; __Pezizomycotina; __Dothideomycetes; __Acrocordiopsis; __Acrocordiopsis_patilii
JN546135	50	0	0	165	8	124	Eukaryota; __Opisthokonta; __Fungi; __Ascomycota; __Pezizomycotina; __Dothideomycetes; __Alternaria; __Alternaria_alternata
DQ678016	27	0	0	7	40	1	Eukaryota; __Opisthokonta; __Fungi; __Ascomycota; __Pezizomycotina; __Dothideomycetes; __Alternaria; __Alternaria_sp._CBS_174.52
AY016338	3	0	0	0	0	22	Eukaryota; __Opisthokonta; __Fungi; __Ascomycota; __Pezizomycotina; __Dothideomycetes; __Bimuria; __Bimuria_novae-zelandiae
Y18695	9679	59	385	3400	19422	1134	Eukaryota; __Opisthokonta; __Fungi; __Ascomycota; __Pezizomycotina; __Dothideomycetes; __Botryomyces; __Botryomyces_caespitosus
EU754045	52	0	0	7	53	3	Eukaryota; __Opisthokonta; __Fungi; __Ascomycota; __Pezizomycotina; __Dothideomycetes; __Chaetosphaeronema; __Chaetosphaeronema_hispidulum
JN865186	33	0	0	1	4	27	Eukaryota; __Opisthokonta; __Fungi; __Ascomycota; __Pezizomycotina; __Dothideomycetes; __Chlamydotubeufia; __Chlamydotubeufia_huaikangplaensis
JN941640	296	3	25	170	166	148	Eukaryota; __Opisthokonta; __Fungi; __Ascomycota; __Pezizomycotina; __Dothideomycetes; __Cochliobolus; __Cochliobolus_kusanoi
JN941606	43	0	1	2	61	3	Eukaryota; __Opisthokonta; __Fungi; __Ascomycota; __Pezizomycotina; __Dothideomycetes; __Cochliobolus; __Cochliobolus_nisikadoi
JN546121	62	0	3	1	0	1	Eukaryota; __Opisthokonta; __Fungi; __Ascomycota; __Pezizomycotina; __Dothideomycetes; __Davidiella; __Davidiella_tassiana
GQ925834	24	15	0	11	12	7	Eukaryota; __Opisthokonta; __Fungi; __Ascomycota; __Pezizomycotina; __Dothideomycetes; __Decaisnella; __Decaisnella_formosa
AF394542	3	0	0	3	37	2	Eukaryota; __Opisthokonta; __Fungi; __Ascomycota; __Pezizomycotina; __Dothideomycetes; __Decorospora; __Decorospora_gaudefroyi
AF242264	106	4	5	70	240	79	Eukaryota; __Opisthokonta; __Fungi; __Ascomycota; __Pezizomycotina; __Dothideomycetes; __Delitschia; __Delitschia_didyma
DQ678026	6	0	0	2	38	22	Eukaryota; __Opisthokonta; __Fungi; __Ascomycota; __Pezizomycotina; __Dothideomycetes; __Delitschia; __Delitschia_winteri
JN546132	168	2	0	18	4	84	Eukaryota; __Opisthokonta; __Fungi; __Ascomycota; __Pezizomycotina; __Dothideomycetes; __Didymocrea; __Didymocrea_sadasivanii
FJ517765	1716	0	0	1275	3	0	Eukaryota; __Opisthokonta; __Fungi; __Ascomycota; __Pezizomycotina; __Dothideomycetes; __Dothideomycetes_sp._B15
FR825014	50	0	0	0	0	0	Eukaryota; __Opisthokonta; __Fungi; __Ascomycota; __Pezizomycotina; __Dothideomycetes; __Dothideomycetidae; __Capnodiales; __Davidiellaceae; __Albugo; __Albugo_laibachii_Nc14
DQ678004	6	0	0	0	0	15	Eukaryota; __Opisthokonta; __Fungi; __Ascomycota; __Pezizomycotina; __Dothideomycetes; __Dothideomycetidae; __Capnodiales; __Davidiellaceae; __Cladosporium; __Cladosporium_cladosporioides
GU250324	8	0	0	0	3	1	Eukaryota; __Opisthokonta; __Fungi; __Ascomycota; __Pezizomycotina; __Dothideomycetes; __Dothideomycetidae; __Capnodiales; __Davidiellaceae; __Davidiellaceae_sp._CCFEE_5018
Y18701	195	0	77	589	83	239	Eukaryota; __Opisthokonta; __Fungi; __Ascomycota; __Pezizomycotina; __Dothideomycetes; __Dothideomycetidae; __Capnodiales; __Davidiellaceae; __euascomycete_sp._GU3_dH10922
JN546119	24	0	1	0	0	1	Eukaryota; __Opisthokonta; __Fungi; __Ascomycota; __Pezizomycotina; __Dothideomycetes; __Dothideomycetidae; __Capnodiales; __Davidiellaceae; __Zasmidium; __Zasmidium_cellare
Y18698	91	0	0	18	24	48	Eukaryota; __Opisthokonta; __Fungi; __Ascomycota; __Pezizomycotina; __Dothideomycetes; __Dothideomycetidae; __Capnodiales; __Incertae_Sedis; __Capnobotryella; __Capnobotryella_renispora
GU214564	1	0	0	0	0	0	Eukaryota; __Opisthokonta; __Fungi; __Ascomycota; __Pezizomycotina; __Dothideomycetes; __Dothideomycetidae; __Capnodiales; __Mycosphaerellaceae; __cf._Passalora_sp._CPC_11876
AF338393	2	0	0	1	4	20	Eukaryota; __Opisthokonta; __Fungi; __Ascomycota; __Pezizomycotina; __Dothideomycetes; __Dothideomycetidae; __Capnodiales; __Mycosphaerellaceae; __Fusicladium; __Fusicladium_oleagineum
HQ333479	0	0	0	0	0	66	Eukaryota; __Opisthokonta; __Fungi; __Ascomycota; __Pezizomycotina; __Dothideomycetes; __Dothideomycetidae; __Capnodiales; __Mycosphaerellaceae; __Heliocephala; __Heliocephala_gracilis
EU167590	10	0	0	3	13	50	Eukaryota; __Opisthokonta; __Fungi; __Ascomycota; __Pezizomycotina; __Dothideomycetes; __Dothideomycetidae; __Capnodiales; __Mycosphaerellaceae; __Mycosphaerella; __Mycosphaerella_linorum
GU479965	8	0	0	69	19	2	Eukaryota; __Opisthokonta; __Fungi; __Ascomycota; __Pezizomycotina; __Dothideomycetes; __Dothideomycetidae; __Capnodiales; __Teratosphaeriaceae; __Catenulostroma; __uncultured_Capnodiales
GU250355	1	0	6	57	4	0	Eukaryota; __Opisthokonta; __Fungi; __Ascomycota; __Pezizomycotina; __Dothideomycetes; __Dothideomycetidae; __Capnodiales; __Teratosphaeriaceae_sp._CCFEE_5499
JN546123	1	0	2	0	13	18	Eukaryota; __Opisthokonta; __Fungi; __Ascomycota; __Pezizomycotina; __Dothideomycetes; __Dothideomycetidae; __Dothideales; __Dothioraceae; __Aureobasidium; __Aureobasidium_pullulans
GU371835	44	0	0	6	7	14	Eukaryota; __Opisthokonta; __Fungi; __Ascomycota; __Pezizomycotina; __Dothideomycetes; __Falciformispora; __Falciformispora_lignatilis
GQ120158	19	0	0	4	5	6	Eukaryota; __Opisthokonta; __Fungi; __Ascomycota; __Pezizomycotina; __Dothideomycetes; __fungal_sp._FCAS9
GU479755	12	0	0	0	50	2	Eukaryota; __Opisthokonta; __Fungi; __Ascomycota; __Pezizomycotina; __Dothideomycetes; __Helicascus; __Helicascus_nypae
L76615	182	19	0	9	0	4	Eukaryota; __Opisthokonta; __Fungi; __Ascomycota; __Pezizomycotina; __Dothideomycetes; __Incertae_Sedis; __Incertae_Sedis; __Cenococcum; __Cenococcum_geophilum
L76617	67	1	0	5	0	2	Eukaryota; __Opisthokonta; __Fungi; __Ascomycota; __Pezizomycotina; __Dothideomycetes; __Incertae_Sedis; __Incertae_Sedis; __Cenococcum; __Cenococcum_geophilum
Y11716	213	0	0	192	82	90	Eukaryota; __Opisthokonta; __Fungi; __Ascomycota; __Pezizomycotina; __Dothideomycetes; __Incertae_Sedis; __Incertae_Sedis; __Phaeosclera; __Phaeosclera_dematioides
U42476	17	0	0	7	122	102	Eukaryota; __Opisthokonta; __Fungi; __Ascomycota; __Pezizomycotina; __Dothideomycetes; __Lasiodiplodia; __Lasiodiplodia_theobromae
U43447	1754	325	1	1071	949	206	Eukaryota; __Opisthokonta; __Fungi; __Ascomycota; __Pezizomycotina; __Dothideomycetes; __Leptosphaeria; __Leptosphaeria_doliolum
HQ599455	11	0	0	0	36	24	Eukaryota; __Opisthokonta; __Fungi; __Ascomycota; __Pezizomycotina; __Dothideomycetes; __Massaria; __Massaria_aucupariae
HQ599454	12	0	0	5	58	30	Eukaryota; __Opisthokonta; __Fungi; __Ascomycota; __Pezizomycotina; __Dothideomycetes; __Massaria; __Massaria_zanthoxyli
Y11715	1844	165	17	1830	3196	1525	Eukaryota; __Opisthokonta; __Fungi; __Ascomycota; __Pezizomycotina; __Dothideomycetes; __Monodictys; __Monodictys_castaneae
AF053727	11	0	0	1	71	42	Eukaryota; __Opisthokonta; __Fungi; __Ascomycota; __Pezizomycotina; __Dothideomycetes; __Morosphaeria; __Morosphaeria_elaterascus
GU479760	9	0	0	3	60	3	Eukaryota; __Opisthokonta; __Fungi; __Ascomycota; __Pezizomycotina; __Dothideomycetes; __Morosphaeria; __Morosphaeria_ramunculicola
U43449	1946	111	76	1073	3411	359	Eukaryota; __Opisthokonta; __Fungi; __Ascomycota; __Pezizomycotina; __Dothideomycetes; __Mycosphaerella; __Mycosphaerella_mycopappi
AF250824	13	0	0	1	30	5	Eukaryota; __Opisthokonta; __Fungi; __Ascomycota; __Pezizomycotina; __Dothideomycetes; __Neophaeosphaeria; __Neophaeosphaeria_conglomerata
EU295654	34	0	0	0	0	4	Eukaryota; __Opisthokonta; __Fungi; __Ascomycota; __Pezizomycotina; __Dothideomycetes; __Paraconiothyrium; __Paraconiothyrium_africanum
AB303550	53	0	0	0	0	10	Eukaryota; __Opisthokonta; __Fungi; __Ascomycota; __Pezizomycotina; __Dothideomycetes; __Paraconiothyrium; __Paraconiothyrium_sp._WL-2
DQ678011	13	0	1	7	6	16	Eukaryota; __Opisthokonta; __Fungi; __Ascomycota; __Pezizomycotina; __Dothideomycetes; __Phaeosphaeria; __Phaeosphaeria_eustoma
EU167604	27	0	0	7	8	6	Eukaryota; __Opisthokonta; __Fungi; __Ascomycota; __Pezizomycotina; __Dothideomycetes; __Phaeosphaeria; __Phaeosphaeria_rousseliana
JN546133	187	0	0	8	18	68	Eukaryota; __Opisthokonta; __Fungi; __Ascomycota; __Pezizomycotina; __Dothideomycetes; __Phaeosphaeria; __Phaeosphaeria_sp._YK31
EU754077	0	0	0	0	81	6	Eukaryota; __Opisthokonta; __Fungi; __Ascomycota; __Pezizomycotina; __Dothideomycetes; __Phialophorophoma; __Phialophorophoma_litoralis
U43466	1193	58	18	475	7246	685	Eukaryota; __Opisthokonta; __Fungi; __Ascomycota; __Pezizomycotina; __Dothideomycetes; __Phoma; __Phoma_betae
AY864822	5	0	0	0	13	11	Eukaryota; __Opisthokonta; __Fungi; __Ascomycota; __Pezizomycotina; __Dothideomycetes; __Phoma; __Phoma_herbarum
HM161743	13	0	0	2	57	20	Eukaryota; __Opisthokonta; __Fungi; __Ascomycota; __Pezizomycotina; __Dothideomycetes; __Phoma; __Phoma_sp._Y3_EG-2010
GQ925831	82	0	0	0	3	3	Eukaryota; __Opisthokonta; __Fungi; __Ascomycota; __Pezizomycotina; __Dothideomycetes; __Platystomum; __Platystomum_scabridisporum
EU754097	183	213	0	2	9	118	Eukaryota; __Opisthokonta; __Fungi; __Ascomycota; __Pezizomycotina; __Dothideomycetes; __Plenodomus; __Plenodomus_fuscomaculans
U42478	63	2	1	1	262	80	Eukaryota; __Opisthokonta; __Fungi; __Ascomycota; __Pezizomycotina; __Dothideomycetes; __Preussia; __Preussia_lignicola
U43459	321	1	18	117	577	52	Eukaryota; __Opisthokonta; __Fungi; __Ascomycota; __Pezizomycotina; __Dothideomycetes; __Pyrenophora; __Pyrenophora_trichostoma
JN661635	7	0	0	0	2	30	Eukaryota; __Opisthokonta; __Fungi; __Ascomycota; __Pezizomycotina; __Dothideomycetes; __Sarcinomyces; __Sarcinomyces_sp._SL11045
HM049630	181	25	0	134	27	13	Eukaryota; __Opisthokonta; __Fungi; __Ascomycota; __Pezizomycotina; __Dothideomycetes; __Shiraia; __Shiraia_sp._slf14
GU261720	6	0	0	11	8	5	Eukaryota; __Opisthokonta; __Fungi; __Ascomycota; __Pezizomycotina; __Dothideomycetes; __Trematosphaeria; __Trematosphaeria_wegeliniana
JN020212	103	0	1	14	82	21	Eukaryota; __Opisthokonta; __Fungi; __Ascomycota; __Pezizomycotina; __Dothideomycetes; __uncultured_Ascomycota
JN020205	9	0	4	14	1	6	Eukaryota; __Opisthokonta; __Fungi; __Ascomycota; __Pezizomycotina; __Dothideomycetes; __uncultured_Ascomycota
EF441956	31	0	0	12	10	2	Eukaryota; __Opisthokonta; __Fungi; __Ascomycota; __Pezizomycotina; __Dothideomycetes; __uncultured_Ascomycota
JN020207	57	0	0	3	26	9	Eukaryota; __Opisthokonta; __Fungi; __Ascomycota; __Pezizomycotina; __Dothideomycetes; __uncultured_Ascomycota
JN020211	13	0	1	2	22	3	Eukaryota; __Opisthokonta; __Fungi; __Ascomycota; __Pezizomycotina; __Dothideomycetes; __uncultured_Ascomycota
EU409875	7	0	0	2	1760	164	Eukaryota; __Opisthokonta; __Fungi; __Ascomycota; __Pezizomycotina; __Dothideomycetes; __uncultured_Ascomycota
FM178246	120	0	0	74	8	1	Eukaryota; __Opisthokonta; __Fungi; __Ascomycota; __Pezizomycotina; __Dothideomycetes; __uncultured_Pleosporaceae
FM178260	41	0	0	9	57	3	Eukaryota; __Opisthokonta; __Fungi; __Ascomycota; __Pezizomycotina; __Dothideomycetes; __uncultured_Pleosporaceae
FM178253	24	0	0	1	10	1	Eukaryota; __Opisthokonta; __Fungi; __Ascomycota; __Pezizomycotina; __Dothideomycetes; __uncultured_Pleosporaceae
U42488	265	1	1	138	162	62	Eukaryota; __Opisthokonta; __Fungi; __Ascomycota; __Pezizomycotina; __Dothideomycetes; __Westerdykella; __Westerdykella_dispersa
GU456312	18	1	0	3	7	4	Eukaryota; __Opisthokonta; __Fungi; __Ascomycota; __Pezizomycotina; __Dothideomycetes; __Xenolophium; __Xenolophium_applanatum
L76622	29	1	0	10	103	420	Eukaryota; __Opisthokonta; __Fungi; __Ascomycota; __Pezizomycotina; __Dothideomycetes; __Zopfia; __Zopfia_rhizophila
U77668	384	0	27	89	19	469	Eukaryota; __Opisthokonta; __Fungi; __Ascomycota; __Pezizomycotina; __Eurotiomycetes; __Chaetothyriomycetidae; __Chaetothyriales; __Coccodiniaceae; __Coccodinium; __Coccodinium_bartschii
X91896	14	0	10	32	69	77	Eukaryota; __Opisthokonta; __Fungi; __Ascomycota; __Pezizomycotina; __Eurotiomycetes; __Chaetothyriomycetidae; __Chaetothyriales; __Herpotrichiellaceae; __Exophiala; __Exophiala_nigra
X91898	2	0	10	13	21	29	Eukaryota; __Opisthokonta; __Fungi; __Ascomycota; __Pezizomycotina; __Eurotiomycetes; __Chaetothyriomycetidae; __Chaetothyriales; __Herpotrichiellaceae; __Exophiala; __Exophiala_prototropha
X80710	9	0	20	74	12	13	Eukaryota; __Opisthokonta; __Fungi; __Ascomycota; __Pezizomycotina; __Eurotiomycetes; __Chaetothyriomycetidae; __Chaetothyriales; __Herpotrichiellaceae; __Sarcinomyces; __Sarcinomyces_phaeomuriformis
Y18696	10	0	0	22	264	22	Eukaryota; __Opisthokonta; __Fungi; __Ascomycota; __Pezizomycotina; __Eurotiomycetes; __Chaetothyriomycetidae; __Chaetothyriales; __Incertae_Sedis; __Knufia; __Knufia_perforans
Y11714	23	0	9	10	5	173	Eukaryota; __Opisthokonta; __Fungi; __Ascomycota; __Pezizomycotina; __Eurotiomycetes; __Chaetothyriomycetidae; __Chaetothyriales; __Incertae_Sedis; __Knufia; __Knufia_perforans
JN695021	19	0	4	11	0	112	Eukaryota; __Opisthokonta; __Fungi; __Ascomycota; __Pezizomycotina; __Eurotiomycetes; __Chaetothyriomycetidae; __Chaetothyriales; __Sarcinomyces; __Sarcinomyces_sp._SL-2011
JN006059	3	0	51	164	0	27	Eukaryota; __Opisthokonta; __Fungi; __Ascomycota; __Pezizomycotina; __Eurotiomycetes; __Eurotiomycetidae; __Aspergillus; __Aspergillus_sp._HDJZ-ZWM-05
U45439	7	0	5	55	4	8	Eukaryota; __Opisthokonta; __Fungi; __Ascomycota; __Pezizomycotina; __Eurotiomycetes; __Eurotiomycetidae; __Eurotiales; __Elaphomycetaceae; __Elaphomyces; __Elaphomyces_aculeatus
U45441	38	0	29	125	26	71	Eukaryota; __Opisthokonta; __Fungi; __Ascomycota; __Pezizomycotina; __Eurotiomycetes; __Eurotiomycetidae; __Eurotiales; __Elaphomycetaceae; __Elaphomyces; __Elaphomyces_leveillei
GU733345	0	0	101	13	2	0	Eukaryota; __Opisthokonta; __Fungi; __Ascomycota; __Pezizomycotina; __Eurotiomycetes; __Eurotiomycetidae; __Eurotiales; __Monascaceae; __Monascus; __Monascus_purpureus
JN807463	9	0	25	92	10	13	Eukaryota; __Opisthokonta; __Fungi; __Ascomycota; __Pezizomycotina; __Eurotiomycetes; __Eurotiomycetidae; __Eurotiales; __Monascaceae; __Monascus; __Monascus_sp._M_GY-2012
GU733348	1	0	5	14	7	13	Eukaryota; __Opisthokonta; __Fungi; __Ascomycota; __Pezizomycotina; __Eurotiomycetes; __Eurotiomycetidae; __Eurotiales; __Trichocomaceae; __Aspergillus; __Aspergillus_candidus
JN604547	3	0	10	107	11	77	Eukaryota; __Opisthokonta; __Fungi; __Ascomycota; __Pezizomycotina; __Eurotiomycetes; __Eurotiomycetidae; __Eurotiales; __Trichocomaceae; __Aspergillus; __Aspergillus_flocculosus
JN624279	21	1	181	511	89	37	Eukaryota; __Opisthokonta; __Fungi; __Ascomycota; __Pezizomycotina; __Eurotiomycetes; __Eurotiomycetidae; __Eurotiales; __Trichocomaceae; __Aspergillus; __Aspergillus_fumigatus
GU980961	1	0	33	30	4	3	Eukaryota; __Opisthokonta; __Fungi; __Ascomycota; __Pezizomycotina; __Eurotiomycetes; __Eurotiomycetidae; __Eurotiales; __Trichocomaceae; __Aspergillus; __Aspergillus_fumigatus
HV273069	14	0	3	17	7	5	Eukaryota; __Opisthokonta; __Fungi; __Ascomycota; __Pezizomycotina; __Eurotiomycetes; __Eurotiomycetidae; __Eurotiales; __Trichocomaceae; __Aspergillus; __Aspergillus_oryzae
GU733350	1	0	95	0	0	5	Eukaryota; __Opisthokonta; __Fungi; __Ascomycota; __Pezizomycotina; __Eurotiomycetes; __Eurotiomycetidae; __Eurotiales; __Trichocomaceae; __Aspergillus; __Aspergillus_penicillioides
DQ810193	6	0	0	77	43	1	Eukaryota; __Opisthokonta; __Fungi; __Ascomycota; __Pezizomycotina; __Eurotiomycetes; __Eurotiomycetidae; __Eurotiales; __Trichocomaceae; __Aspergillus; __Aspergillus_sp._LVB1
HQ393876	19	0	175	119	2	14	Eukaryota; __Opisthokonta; __Fungi; __Ascomycota; __Pezizomycotina; __Eurotiomycetes; __Eurotiomycetidae; __Eurotiales; __Trichocomaceae; __Aspergillus; __Aspergillus_sp._PSFNRH-2
EU278600	6	0	0	163	71	1	Eukaryota; __Opisthokonta; __Fungi; __Ascomycota; __Pezizomycotina; __Eurotiomycetes; __Eurotiomycetidae; __Eurotiales; __Trichocomaceae; __Aspergillus; __Aspergillus_sydowii
U77377	106	0	120	1602	361	437	Eukaryota; __Opisthokonta; __Fungi; __Ascomycota; __Pezizomycotina; __Eurotiomycetes; __Eurotiomycetidae; __Eurotiales; __Trichocomaceae; __Emericella; __Emericella_nidulans
CACM01014255	4	0	0	12	152	146	Eukaryota; __Opisthokonta; __Fungi; __Ascomycota; __Pezizomycotina; __Eurotiomycetes; __Eurotiomycetidae; __Eurotiales; __Trichocomaceae; __Erysiphe; __Erysiphe_pisi
FJ545752	6	0	0	73	33	2	Eukaryota; __Opisthokonta; __Fungi; __Ascomycota; __Pezizomycotina; __Eurotiomycetes; __Eurotiomycetidae; __Eurotiales; __Trichocomaceae; __Eupenicillium; __Eupenicillium_sp._zsq2
GQ120174	0	0	136	0	0	0	Eukaryota; __Opisthokonta; __Fungi; __Ascomycota; __Pezizomycotina; __Eurotiomycetes; __Eurotiomycetidae; __Eurotiales; __Trichocomaceae; __fungal_sp._FCAS36
JN256017	22	1	13	78	15	24	Eukaryota; __Opisthokonta; __Fungi; __Ascomycota; __Pezizomycotina; __Eurotiomycetes; __Eurotiomycetidae; __Eurotiales; __Trichocomaceae; __Paecilomyces; __Paecilomyces_variotii
JF416647	1	0	11	59	0	3	Eukaryota; __Opisthokonta; __Fungi; __Ascomycota; __Pezizomycotina; __Eurotiomycetes; __Eurotiomycetidae; __Eurotiales; __Trichocomaceae; __Paecilomyces; __Paecilomyces_variotii
AF245243	2	0	0	2	0	24	Eukaryota; __Opisthokonta; __Fungi; __Ascomycota; __Pezizomycotina; __Eurotiomycetes; __Eurotiomycetidae; __Eurotiales; __Trichocomaceae; __Penicillium; __Penicillium_purpurogenum
JN006057	2	1	56	122	2	956	Eukaryota; __Opisthokonta; __Fungi; __Ascomycota; __Pezizomycotina; __Eurotiomycetes; __Eurotiomycetidae; __Eurotiales; __Trichocomaceae; __Penicillium; __Penicillium_sp._HDJD-ZWM-07
AB304918	0	0	3	29	0	144	Eukaryota; __Opisthokonta; __Fungi; __Ascomycota; __Pezizomycotina; __Eurotiomycetes; __Eurotiomycetidae; __Eurotiales; __Trichocomaceae; __Penicillium; __Penicillium_sp._SA29
HQ188293	1	0	0	20	8	10	Eukaryota; __Opisthokonta; __Fungi; __Ascomycota; __Pezizomycotina; __Eurotiomycetes; __Eurotiomycetidae; __Eurotiales; __Trichocomaceae; __Phialosimplex; __Phialosimplex_sp._NIOCC_1
GU980960	3	0	17	35	18	12	Eukaryota; __Opisthokonta; __Fungi; __Ascomycota; __Pezizomycotina; __Eurotiomycetes; __Eurotiomycetidae; __Eurotiales; __Trichocomaceae; __Thermoascus; __Thermoascus_crustaceus
AF454063	0	0	0	49	0	13	Eukaryota; __Opisthokonta; __Fungi; __Ascomycota; __Pezizomycotina; __Eurotiomycetes; __Eurotiomycetidae; __Eurotiales; __Trichocomaceae; __Thysanophora; __Thysanophora_penicillioides
AY187084	0	0	155	0	0	0	Eukaryota; __Opisthokonta; __Fungi; __Ascomycota; __Pezizomycotina; __Eurotiomycetes; __Eurotiomycetidae; __Eurotiales; __Trichocomaceae; __Trichia; __Trichia_scabra
HQ438145	2	272	0	895	0	7	Eukaryota; __Opisthokonta; __Fungi; __Ascomycota; __Pezizomycotina; __Eurotiomycetes; __Eurotiomycetidae; __Eurotiales; __Trichocomaceae; __uncultured_Ascomycota
AY343915	6	0	22	49	16	7	Eukaryota; __Opisthokonta; __Fungi; __Ascomycota; __Pezizomycotina; __Eurotiomycetes; __Eurotiomycetidae; __Eurotiales; __Trichocomaceae; __uncultured_Ascomycota
GU733342	0	0	27	4	1	13	Eukaryota; __Opisthokonta; __Fungi; __Ascomycota; __Pezizomycotina; __Eurotiomycetes; __Eurotiomycetidae; __Eurotiales; __Trichocomaceae; __Xeromyces; __Xeromyces_bisporus
M55624	11	0	3	40	2	56	Eukaryota; __Opisthokonta; __Fungi; __Ascomycota; __Pezizomycotina; __Eurotiomycetes; __Eurotiomycetidae; __Onygenales; __Ajellomyces; __Ajellomyces_dermatitidis
L28066	5	0	15	31	1	9	Eukaryota; __Opisthokonta; __Fungi; __Ascomycota; __Pezizomycotina; __Eurotiomycetes; __Eurotiomycetidae; __Onygenales; __Ajellomycetaceae; __Malbranchea; __Malbranchea_gypsea
DQ782882	0	0	0	84	0	0	Eukaryota; __Opisthokonta; __Fungi; __Ascomycota; __Pezizomycotina; __Eurotiomycetes; __Eurotiomycetidae; __Onygenales; __Ajellomycetaceae; __Spiromastix; __Spiromastix_warcupii
U29391	27	0	99	102	2	250	Eukaryota; __Opisthokonta; __Fungi; __Ascomycota; __Pezizomycotina; __Eurotiomycetes; __Eurotiomycetidae; __Onygenales; __Arthrodermataceae; __Ctenomyces; __Ctenomyces_serratus
M83264	19	0	3	8	1	86	Eukaryota; __Opisthokonta; __Fungi; __Ascomycota; __Pezizomycotina; __Eurotiomycetes; __Eurotiomycetidae; __Onygenales; __Ascosphaeraceae; __Ascosphaera; __Ascosphaera_apis
AJ315166	0	0	1	0	1	26	Eukaryota; __Opisthokonta; __Fungi; __Ascomycota; __Pezizomycotina; __Eurotiomycetes; __Eurotiomycetidae; __Onygenales; __Gymnoascaceae; __Arachniotus; __Arachniotus_ruber
U29392	0	0	3	65	0	12	Eukaryota; __Opisthokonta; __Fungi; __Ascomycota; __Pezizomycotina; __Eurotiomycetes; __Eurotiomycetidae; __Onygenales; __Gymnoascaceae; __Gymnoascoideus; __Gymnoascoideus_petalosporus
FJ358349	0	0	0	17	1	43	Eukaryota; __Opisthokonta; __Fungi; __Ascomycota; __Pezizomycotina; __Eurotiomycetes; __Eurotiomycetidae; __Onygenales; __Gymnoascaceae; __Gymnoascus; __Gymnoascus_reesii
U29393	24	3	17	76	6	118	Eukaryota; __Opisthokonta; __Fungi; __Ascomycota; __Pezizomycotina; __Eurotiomycetes; __Eurotiomycetidae; __Onygenales; __Onygenaceae; __Renispora; __Renispora_flavissima
AB075362	0	0	0	166	0	0	Eukaryota; __Opisthokonta; __Fungi; __Ascomycota; __Pezizomycotina; __Eurotiomycetes; __Eurotiomycetidae; __Onygenales; __Onygenaceae; __Spiromastix; __Spiromastix_tentaculatum
EU847657	0	0	1	16	4	15	Eukaryota; __Opisthokonta; __Fungi; __Ascomycota; __Pezizomycotina; __Eurotiomycetes; __Eurotiomycetidae; __Penicillium; __Penicillium_sp._A24
U86691	4	0	0	6	0	26	Eukaryota; __Opisthokonta; __Fungi; __Ascomycota; __Pezizomycotina; __Eurotiomycetes; __Mycocaliciomycetidae; __Mycocaliciales; __Mycocaliciaceae; __Chaenothecopsis; __Chaenothecopsis_savonica
U86693	125	6	9	143	193	31	Eukaryota; __Opisthokonta; __Fungi; __Ascomycota; __Pezizomycotina; __Eurotiomycetes; __Mycocaliciomycetidae; __Mycocaliciales; __Mycocaliciaceae; __Sphinctrina; __Sphinctrina_turbinata
U86692	43	0	0	2	1348	10	Eukaryota; __Opisthokonta; __Fungi; __Ascomycota; __Pezizomycotina; __Eurotiomycetes; __Mycocaliciomycetidae; __Mycocaliciales; __Mycocaliciaceae; __Stenocybe; __Stenocybe_pullatula
Y18697	59	0	1	12	39	49	Eukaryota; __Opisthokonta; __Fungi; __Ascomycota; __Pezizomycotina; __Incertae_Sedis; __Incertae_Sedis; __Sarcinomyces; __Phaeotheca; __Phaeotheca_fissurella
Y11355	17	0	0	3	99	50	Eukaryota; __Opisthokonta; __Fungi; __Ascomycota; __Pezizomycotina; __Incertae_Sedis; __Incertae_Sedis; __Sarcinomyces; __Sarcinomyces_crustaceus
L37534	9	242	1	468	0	1	Eukaryota; __Opisthokonta; __Fungi; __Ascomycota; __Pezizomycotina; __Lecanoromycetes; __Calicium; __Calicium_tricolor
U64681	2	0	19	25	1	7	Eukaryota; __Opisthokonta; __Fungi; __Ascomycota; __Pezizomycotina; __Lecanoromycetes; __Cladia; __Cladia_retipora
EU360872	4	0	5	34	2	48	Eukaryota; __Opisthokonta; __Fungi; __Ascomycota; __Pezizomycotina; __Lecanoromycetes; __Coccocarpia; __Coccocarpia_erythroxyli
U86583	58	4	10	85	84	48	Eukaryota; __Opisthokonta; __Fungi; __Ascomycota; __Pezizomycotina; __Lecanoromycetes; __Cyanodermella; __Cyanodermella_viridula
U86695	16	0	0	4	0	15	Eukaryota; __Opisthokonta; __Fungi; __Ascomycota; __Pezizomycotina; __Lecanoromycetes; __Cyphelium; __Cyphelium_inquinans
AY584663	34	4	2	27	62	45	Eukaryota; __Opisthokonta; __Fungi; __Ascomycota; __Pezizomycotina; __Lecanoromycetes; __Flavoparmelia; __Flavoparmelia_caperata
AF088237	42	0	0	28	44	15	Eukaryota; __Opisthokonta; __Fungi; __Ascomycota; __Pezizomycotina; __Lecanoromycetes; __Gyalecta; __Gyalecta_ulmi
U70959	4	0	29	74	1	21	Eukaryota; __Opisthokonta; __Fungi; __Ascomycota; __Pezizomycotina; __Lecanoromycetes; __Leifidium; __Leifidium_tenerum
EU360877	6	0	1	8	17	2	Eukaryota; __Opisthokonta; __Fungi; __Ascomycota; __Pezizomycotina; __Lecanoromycetes; __Leptochidium; __Leptochidium_albociliatum
AJ506970	1	0	0	0	0	35	Eukaryota; __Opisthokonta; __Fungi; __Ascomycota; __Pezizomycotina; __Lecanoromycetes; __Physcia; __Physcia_dimidiata
L37735	205	0	20	55	1	778	Eukaryota; __Opisthokonta; __Fungi; __Ascomycota; __Pezizomycotina; __Lecanoromycetes; __Porpidia; __Porpidia_crustulata
U72712	21	0	0	0	28	11	Eukaryota; __Opisthokonta; __Fungi; __Ascomycota; __Pezizomycotina; __Lecanoromycetes; __Siphula; __Siphula_ceratites
U64680	16	0	0	0	28	13	Eukaryota; __Opisthokonta; __Fungi; __Ascomycota; __Pezizomycotina; __Lecanoromycetes; __Siphula; __Siphula_coriacea
JN941187	17	0	0	15	8	1	Eukaryota; __Opisthokonta; __Fungi; __Ascomycota; __Pezizomycotina; __Lecanoromycetes; __Stereocaulon; __Stereocaulon_spathuliferum
U86582	21	0	13	27	8	56	Eukaryota; __Opisthokonta; __Fungi; __Ascomycota; __Pezizomycotina; __Lecanoromycetes; __Stictis; __Stictis_populorum
U86697	41	0	1	3	1	7	Eukaryota; __Opisthokonta; __Fungi; __Ascomycota; __Pezizomycotina; __Lecanoromycetes; __Thelomma; __Thelomma_mammosum
AY648117	6	0	0	12	7	13	Eukaryota; __Opisthokonta; __Fungi; __Ascomycota; __Pezizomycotina; __Lecanoromycetes; __Umbilicaria; __Umbilicaria_vellea
AB246879	63	0	0	0	1	53	Eukaryota; __Opisthokonta; __Fungi; __Ascomycota; __Pezizomycotina; __Lecanoromycetes; __uncultured; __lecanoromycete_sp._RB-1
GU568123	333	16	9	211	381	126	Eukaryota; __Opisthokonta; __Fungi; __Ascomycota; __Pezizomycotina; __Lecanoromycetes; __uncultured_soil_fungus
U45438	22	0	0	13	20	4	Eukaryota; __Opisthokonta; __Fungi; __Ascomycota; __Pezizomycotina; __Leotiomycetes; __Amylocarpus; __Amylocarpus_encephaloides
EU107182	18	0	0	1	21	24	Eukaryota; __Opisthokonta; __Fungi; __Ascomycota; __Pezizomycotina; __Leotiomycetes; __Cyttaria; __Cyttaria_espinosae
CACM01001754	3	0	4	27	2	24	Eukaryota; __Opisthokonta; __Fungi; __Ascomycota; __Pezizomycotina; __Leotiomycetes; __Erysiphe; __Erysiphe_pisi
EU940066	2	0	0	1	6	37	Eukaryota; __Opisthokonta; __Fungi; __Ascomycota; __Pezizomycotina; __Leotiomycetes; __fungal_sp._M258
JN546122	12	0	0	7	5	0	Eukaryota; __Opisthokonta; __Fungi; __Ascomycota; __Pezizomycotina; __Leotiomycetes; __Hortaea; __Hortaea_werneckii
AY541480	1	0	0	5	9	37	Eukaryota; __Opisthokonta; __Fungi; __Ascomycota; __Pezizomycotina; __Leotiomycetes; __Myxotrichum; __Myxotrichum_deflexum
U45445	41	0	0	4	25	3	Eukaryota; __Opisthokonta; __Fungi; __Ascomycota; __Pezizomycotina; __Leotiomycetes; __Neobulgaria; __Neobulgaria_premnophila
U53370	28	2	1	2	4	18	Eukaryota; __Opisthokonta; __Fungi; __Ascomycota; __Pezizomycotina; __Leotiomycetes; __Rhytisma; __Rhytisma_salicinum
Z30239	14	0	14	98	16	44	Eukaryota; __Opisthokonta; __Fungi; __Ascomycota; __Pezizomycotina; __Leotiomycetes; __Spathularia; __Spathularia_flavida
U49936	15	0	0	2	42	73	Eukaryota; __Opisthokonta; __Fungi; __Ascomycota; __Pezizomycotina; __Leotiomycetes; __Thelebolus; __Thelebolus_stercoreus
EF023127	104	0	0	0	1	0	Eukaryota; __Opisthokonta; __Fungi; __Ascomycota; __Pezizomycotina; __Leotiomycetes; __uncultured_Ascomycota
AB468675	47	0	0	0	3	26	Eukaryota; __Opisthokonta; __Fungi; __Ascomycota; __Pezizomycotina; __Leotiomycetes; __uncultured_fungus
GU568142	23	0	0	0	4	32	Eukaryota; __Opisthokonta; __Fungi; __Ascomycota; __Pezizomycotina; __Leotiomycetes; __uncultured_soil_fungus
JN809650	13	0	0	0	1	18	Eukaryota; __Opisthokonta; __Fungi; __Ascomycota; __Pezizomycotina; __Leotiomycetes; __Vibrissea; __Vibrissea_albofusca
U72598	48	0	1	9	30	36	Eukaryota; __Opisthokonta; __Fungi; __Ascomycota; __Pezizomycotina; __Orbiliomycetes; __Orbilia; __Orbilia_auricolor
U72603	75	0	1	29	52	46	Eukaryota; __Opisthokonta; __Fungi; __Ascomycota; __Pezizomycotina; __Orbiliomycetes; __Orbilia; __Orbilia_delicatula
AY544720	54	0	0	0	1899	0	Eukaryota; __Opisthokonta; __Fungi; __Ascomycota; __Pezizomycotina; __Pezizomycetes; __Pezizomycetidae; __Pezizales; __Ascobolaceae; __Ascobolus; __Ascobolus_carbonarius
L37533	263	0	0	0	7618	1	Eukaryota; __Opisthokonta; __Fungi; __Ascomycota; __Pezizomycotina; __Pezizomycetes; __Pezizomycetidae; __Pezizales; __Ascobolaceae; __Ascobolus; __Ascobolus_lineolatus
FJ176814	4	0	0	0	104	0	Eukaryota; __Opisthokonta; __Fungi; __Ascomycota; __Pezizomycotina; __Pezizomycetes; __Pezizomycetidae; __Pezizales; __Ascobolaceae; __Saccobolus; __Saccobolus_dilutellus
U62011	68	0	0	308	2	10	Eukaryota; __Opisthokonta; __Fungi; __Ascomycota; __Pezizomycotina; __Pezizomycetes; __Pezizomycetidae; __Pezizales; __Geopyxis; __Geopyxis_carbonaria
Z49753	408	29	47	294	467	94	Eukaryota; __Opisthokonta; __Fungi; __Ascomycota; __Pezizomycotina; __Pezizomycetes; __Pezizomycetidae; __Pezizales; __Glaziella; __Glaziella_aurantiaca
U42656	8	0	0	4	10	6	Eukaryota; __Opisthokonta; __Fungi; __Ascomycota; __Pezizomycotina; __Pezizomycetes; __Pezizomycetidae; __Pezizales; __Helvellaceae; __Balsamia; __Balsamia_magnata
DQ063000	0	0	0	23	3	0	Eukaryota; __Opisthokonta; __Fungi; __Ascomycota; __Pezizomycotina; __Pezizomycetes; __Pezizomycetidae; __Pezizales; __Lasiobolidium; __Lasiobolidium_orbiculoides
U42647	94	0	0	0	30	8	Eukaryota; __Opisthokonta; __Fungi; __Ascomycota; __Pezizomycotina; __Pezizomycetes; __Pezizomycetidae; __Pezizales; __Leucangium; __Leucangium_carthusianum
U42643	0	0	0	0	82	0	Eukaryota; __Opisthokonta; __Fungi; __Ascomycota; __Pezizomycotina; __Pezizomycetes; __Pezizomycetidae; __Pezizales; __Morchellaceae; __Disciotis; __Disciotis_venosa
U42645	1	0	0	1	8	25	Eukaryota; __Opisthokonta; __Fungi; __Ascomycota; __Pezizomycotina; __Pezizomycetes; __Pezizomycetidae; __Pezizales; __Morchellaceae; __Verpa; __Verpa_bohemica
U53382	20	0	0	1	1	82	Eukaryota; __Opisthokonta; __Fungi; __Ascomycota; __Pezizomycotina; __Pezizomycetes; __Pezizomycetidae; __Pezizales; __Paurocotylis; __Paurocotylis_pila
U53373	656	0	0	4	6	0	Eukaryota; __Opisthokonta; __Fungi; __Ascomycota; __Pezizomycotina; __Pezizomycetes; __Pezizomycetidae; __Pezizales; __Pezizaceae; __Boudiera; __Boudiera_acanthospora
FJ176799	176	0	0	13	15	1	Eukaryota; __Opisthokonta; __Fungi; __Ascomycota; __Pezizomycotina; __Pezizomycetes; __Pezizomycetidae; __Pezizales; __Pezizaceae; __Pachyella; __Pachyella_babingtonii
EF024849	329	0	0	0	2	0	Eukaryota; __Opisthokonta; __Fungi; __Ascomycota; __Pezizomycotina; __Pezizomycetes; __Pezizomycetidae; __Pezizales; __Pezizaceae; __Pachyphloeus; __uncultured_Eimeriidae
DQ646544	65	0	0	0	0	0	Eukaryota; __Opisthokonta; __Fungi; __Ascomycota; __Pezizomycotina; __Pezizomycetes; __Pezizomycetidae; __Pezizales; __Pezizaceae; __Peziza; __Peziza_lobulata
DQ646546	261	0	0	0	0	0	Eukaryota; __Opisthokonta; __Fungi; __Ascomycota; __Pezizomycotina; __Pezizomycetes; __Pezizomycetidae; __Pezizales; __Pezizaceae; __Peziza; __Peziza_polaripapulata
JN635493	61	0	0	0	0	0	Eukaryota; __Opisthokonta; __Fungi; __Ascomycota; __Pezizomycotina; __Pezizomycetes; __Pezizomycetidae; __Pezizales; __Pezizaceae; __Peziza; __uncultured_eukaryote
DQ842039	1237	0	0	0	0	0	Eukaryota; __Opisthokonta; __Fungi; __Ascomycota; __Pezizomycotina; __Pezizomycetes; __Pezizomycetidae; __Pezizales; __Pezizaceae; __Plicaria; __Plicaria_leiocarpa
AY544712	290	0	0	0	0	0	Eukaryota; __Opisthokonta; __Fungi; __Ascomycota; __Pezizomycotina; __Pezizomycetes; __Pezizomycetidae; __Pezizales; __Pezizaceae; __Sarcosphaera; __Sarcosphaera_crassa
EF023460	689	0	0	0	0	0	Eukaryota; __Opisthokonta; __Fungi; __Ascomycota; __Pezizomycotina; __Pezizomycetes; __Pezizomycetidae; __Pezizales; __Pezizaceae; __uncultured; __uncultured_Pezizaceae
EF023704	182	0	0	0	0	0	Eukaryota; __Opisthokonta; __Fungi; __Ascomycota; __Pezizomycotina; __Pezizomycetes; __Pezizomycetidae; __Pezizales; __Pezizaceae; __uncultured; __uncultured_Pezizaceae
EF023512	97	0	0	0	0	0	Eukaryota; __Opisthokonta; __Fungi; __Ascomycota; __Pezizomycotina; __Pezizomycetes; __Pezizomycetidae; __Pezizales; __Pezizaceae; __uncultured; __uncultured_Pezizaceae
U62012	527	5	8	204	53	22	Eukaryota; __Opisthokonta; __Fungi; __Ascomycota; __Pezizomycotina; __Pezizomycetes; __Pezizomycetidae; __Pezizales; __Pulvinula; __Pulvinula_archeri
EU940050	32	0	0	14	26	13	Eukaryota; __Opisthokonta; __Fungi; __Ascomycota; __Pezizomycotina; __Pezizomycetes; __Pezizomycetidae; __Pezizales; __Pyronemataceae; __fungal_sp._M185
Z30241	151	0	5	526	6	211	Eukaryota; __Opisthokonta; __Fungi; __Ascomycota; __Pezizomycotina; __Pezizomycetes; __Pezizomycetidae; __Pezizales; __Pyronemataceae; __Inermisia; __Inermisia_terrestris
Z27408	58	0	0	3	1	48	Eukaryota; __Opisthokonta; __Fungi; __Ascomycota; __Pezizomycotina; __Pezizomycetes; __Pezizomycetidae; __Pezizales; __Sarcosomataceae; __Pseudoplectania; __Pseudoplectania_nigrella
U53389	22	0	0	254	0	28	Eukaryota; __Opisthokonta; __Fungi; __Ascomycota; __Pezizomycotina; __Pezizomycetes; __Pezizomycetidae; __Pezizales; __Tarzetta; __Tarzetta_catinus
Z49755	1490	55	49	1536	2510	462	Eukaryota; __Opisthokonta; __Fungi; __Ascomycota; __Pezizomycotina; __Pezizomycetes; __Pezizomycetidae; __Pezizales; __Tuber; __Tuber_rapaeodorum
X98089	106	0	4	182	2	297	Eukaryota; __Opisthokonta; __Fungi; __Ascomycota; __Pezizomycotina; __Pezizomycetes; __Pezizomycetidae; __Pezizales; __Tuberaceae; __Tuber; __Tuber_excavatum
FJ790647	172	0	0	2015	0	59	Eukaryota; __Opisthokonta; __Fungi; __Ascomycota; __Pezizomycotina; __Pezizomycetes; __Pezizomycetidae; __Pezizales; __uncultured_Eleutherascus
AY083232	0	0	0	0	14	2	Eukaryota; __Opisthokonta; __Fungi; __Ascomycota; __Pezizomycotina; __Sordariomycetes; __Acremonium; __Acremonium_alternatum
HQ232184	14	0	1	7	3	86	Eukaryota; __Opisthokonta; __Fungi; __Ascomycota; __Pezizomycotina; __Sordariomycetes; __Acremonium; __Acremonium_brunnescens
HQ232190	15	0	0	37	15	107	Eukaryota; __Opisthokonta; __Fungi; __Ascomycota; __Pezizomycotina; __Sordariomycetes; __Acremonium; __Acremonium_exiguum
HQ232192	262	0	3	10	16	775	Eukaryota; __Opisthokonta; __Fungi; __Ascomycota; __Pezizomycotina; __Sordariomycetes; __Acremonium; __Acremonium_furcatum
HQ232194	10	0	0	54	0	2	Eukaryota; __Opisthokonta; __Fungi; __Ascomycota; __Pezizomycotina; __Sordariomycetes; __Acremonium; __Acremonium_guillematii
HQ232195	326	0	0	0	0	6	Eukaryota; __Opisthokonta; __Fungi; __Ascomycota; __Pezizomycotina; __Sordariomycetes; __Acremonium; __Acremonium_hyalinulum
HQ232199	93	0	0	2	7	59	Eukaryota; __Opisthokonta; __Fungi; __Ascomycota; __Pezizomycotina; __Sordariomycetes; __Acremonium; __Acremonium_minutisporum
HQ232204	7	0	0	1	10	20	Eukaryota; __Opisthokonta; __Fungi; __Ascomycota; __Pezizomycotina; __Sordariomycetes; __Acremonium; __Acremonium_psammosporum
HQ232207	3	0	0	7	6	76	Eukaryota; __Opisthokonta; __Fungi; __Ascomycota; __Pezizomycotina; __Sordariomycetes; __Acremonium; __Acremonium_roseolum
HQ232212	8	0	0	1	1	24	Eukaryota; __Opisthokonta; __Fungi; __Ascomycota; __Pezizomycotina; __Sordariomycetes; __Acremonium; __Acremonium_vitellinum
AB278196	1	0	0	1	0	20	Eukaryota; __Opisthokonta; __Fungi; __Ascomycota; __Pezizomycotina; __Sordariomycetes; __Albertiniella; __Albertiniella_polyporicola
JN397380	22	0	0	0	24	14	Eukaryota; __Opisthokonta; __Fungi; __Ascomycota; __Pezizomycotina; __Sordariomycetes; __Arthrinium; __Arthrinium_marii
GQ996542	93	0	0	32	70	203	Eukaryota; __Opisthokonta; __Fungi; __Ascomycota; __Pezizomycotina; __Sordariomycetes; __Ascitendus; __Ascitendus_austriacus
EF638704	16	0	0	2	8	125	Eukaryota; __Opisthokonta; __Fungi; __Ascomycota; __Pezizomycotina; __Sordariomycetes; __ascomycete_sp._MV_FS1C
AJ639854	0	0	0	71	30	0	Eukaryota; __Opisthokonta; __Fungi; __Ascomycota; __Pezizomycotina; __Sordariomycetes; __Aspergillus; __Aspergillus_versicolor
U77179	255	0	0	85	45	207	Eukaryota; __Opisthokonta; __Fungi; __Ascomycota; __Pezizomycotina; __Sordariomycetes; __Balansia; __Balansia_sp._PVR1997
AB003950	5	0	0	0	9	51	Eukaryota; __Opisthokonta; __Fungi; __Ascomycota; __Pezizomycotina; __Sordariomycetes; __Bionectria; __Bionectria_ochroleuca
AY342016	21	0	0	0	1	376	Eukaryota; __Opisthokonta; __Fungi; __Ascomycota; __Pezizomycotina; __Sordariomycetes; __Brachyconidiellopsis; __Brachyconidiellopsis_fimicola
Z49783	398	0	8	46	18	776	Eukaryota; __Opisthokonta; __Fungi; __Ascomycota; __Pezizomycotina; __Sordariomycetes; __Camarops; __Camarops_microspora
HQ634851	102	0	8	29	34	611	Eukaryota; __Opisthokonta; __Fungi; __Ascomycota; __Pezizomycotina; __Sordariomycetes; __Ceratocystiopsis; __Ceratocystiopsis_minima
GU180618	6	0	0	1	2	54	Eukaryota; __Opisthokonta; __Fungi; __Ascomycota; __Pezizomycotina; __Sordariomycetes; __Ceratosphaeria; __Ceratosphaeria_lampadophora
HQ529774	1367	0	244	548	20	7257	Eukaryota; __Opisthokonta; __Fungi; __Ascomycota; __Pezizomycotina; __Sordariomycetes; __Chaetomium; __Chaetomium_globosum
FJ646600	860	0	19	65	37	2550	Eukaryota; __Opisthokonta; __Fungi; __Ascomycota; __Pezizomycotina; __Sordariomycetes; __Chaetomium; __Chaetomium_sp._CQ31
ADUW01000001	68	0	0	3	8	128	Eukaryota; __Opisthokonta; __Fungi; __Ascomycota; __Pezizomycotina; __Sordariomycetes; __Chaetomium; __Chaetomium_thermophilum_var._thermophilum_DSM_1495
JN938745	54	0	5	22	14	161	Eukaryota; __Opisthokonta; __Fungi; __Ascomycota; __Pezizomycotina; __Sordariomycetes; __Chrysoporthe; __Chrysoporthe_inopina
AF281177	5	0	0	12	0	17	Eukaryota; __Opisthokonta; __Fungi; __Ascomycota; __Pezizomycotina; __Sordariomycetes; __Claviceps; __Claviceps_sorghicola
EU827606	11	0	0	0	4	27	Eukaryota; __Opisthokonta; __Fungi; __Ascomycota; __Pezizomycotina; __Sordariomycetes; __Colletotrichum; __Colletotrichum_sp._CPCC_480565
Y18699	33	0	1	10	22	19	Eukaryota; __Opisthokonta; __Fungi; __Ascomycota; __Pezizomycotina; __Sordariomycetes; __Comminutispora; __Comminutispora_agavaciensis
AB106649	3	0	0	2	1	9	Eukaryota; __Opisthokonta; __Fungi; __Ascomycota; __Pezizomycotina; __Sordariomycetes; __Cordyceps; __Cordyceps_brongniartii
AB027325	7	0	1	5	0	26	Eukaryota; __Opisthokonta; __Fungi; __Ascomycota; __Pezizomycotina; __Sordariomycetes; __Cordyceps; __Cordyceps_kanzashiana
HM135163	20	0	0	0	1	7	Eukaryota; __Opisthokonta; __Fungi; __Ascomycota; __Pezizomycotina; __Sordariomycetes; __Cordyceps; __Cordyceps_militaris
JN941750	17	0	0	32	5	39	Eukaryota; __Opisthokonta; __Fungi; __Ascomycota; __Pezizomycotina; __Sordariomycetes; __Cordyceps; __Cordyceps_pleuricapitata
AB044629	14	0	0	0	2	51	Eukaryota; __Opisthokonta; __Fungi; __Ascomycota; __Pezizomycotina; __Sordariomycetes; __Cordyceps; __Cordyceps_pruinosa
JN941748	45	0	0	24	31	113	Eukaryota; __Opisthokonta; __Fungi; __Ascomycota; __Pezizomycotina; __Sordariomycetes; __Cordyceps; __Cordyceps_pseudomilitaris
AB044630	0	0	0	0	0	3	Eukaryota; __Opisthokonta; __Fungi; __Ascomycota; __Pezizomycotina; __Sordariomycetes; __Cordyceps; __Cordyceps_sp._97005
JN941742	51	0	0	19	5	5	Eukaryota; __Opisthokonta; __Fungi; __Ascomycota; __Pezizomycotina; __Sordariomycetes; __Cordyceps; __Cordyceps_tuberculata
JN941663	34	0	0	0	22	12	Eukaryota; __Opisthokonta; __Fungi; __Ascomycota; __Pezizomycotina; __Sordariomycetes; __Corollospora; __Corollospora_colossa
JN941662	1	0	0	0	1	14	Eukaryota; __Opisthokonta; __Fungi; __Ascomycota; __Pezizomycotina; __Sordariomycetes; __Corollospora; __Corollospora_fusca
JN941659	4	0	0	27	3	20	Eukaryota; __Opisthokonta; __Fungi; __Ascomycota; __Pezizomycotina; __Sordariomycetes; __Corollospora; __Corollospora_gracilis
JN941658	2	0	0	0	0	6	Eukaryota; __Opisthokonta; __Fungi; __Ascomycota; __Pezizomycotina; __Sordariomycetes; __Corollospora; __Corollospora_lacera
JN941647	4	0	0	0	0	2	Eukaryota; __Opisthokonta; __Fungi; __Ascomycota; __Pezizomycotina; __Sordariomycetes; __Corollospora; __Corollospora_quinqueseptata
DQ862048	28	0	0	0	0	91	Eukaryota; __Opisthokonta; __Fungi; __Ascomycota; __Pezizomycotina; __Sordariomycetes; __Cryphonectria; __Cryphonectria_parasitica_chestnut_blight_fungus
L42442	1006	0	68	166	307	3229	Eukaryota; __Opisthokonta; __Fungi; __Ascomycota; __Pezizomycotina; __Sordariomycetes; __Cryphonectria; __Cryphonectria_radicalis
FJ392654	77	0	0	1	40	5	Eukaryota; __Opisthokonta; __Fungi; __Ascomycota; __Pezizomycotina; __Sordariomycetes; __Diaporthe; __Diaporthe_phaseolorum
EF027718	8	0	0	0	1	8	Eukaryota; __Opisthokonta; __Fungi; __Ascomycota; __Pezizomycotina; __Sordariomycetes; __Etheirophora; __Etheirophora_unijubata
GQ120173	4	0	0	3	18	89	Eukaryota; __Opisthokonta; __Fungi; __Ascomycota; __Pezizomycotina; __Sordariomycetes; __fungal_sp._FCAS20
GQ120163	20	0	0	1	4	93	Eukaryota; __Opisthokonta; __Fungi; __Ascomycota; __Pezizomycotina; __Sordariomycetes; __fungal_sp._FCAS30
AF141949	1	0	0	9	10	36	Eukaryota; __Opisthokonta; __Fungi; __Ascomycota; __Pezizomycotina; __Sordariomycetes; __Fusarium; __Fusarium_equiseti
JF807398	266	0	0	832	1800	8202	Eukaryota; __Opisthokonta; __Fungi; __Ascomycota; __Pezizomycotina; __Sordariomycetes; __Fusarium; __Fusarium_oxysporum
FJ216403	13	0	0	88	40	192	Eukaryota; __Opisthokonta; __Fungi; __Ascomycota; __Pezizomycotina; __Sordariomycetes; __Fusarium; __Fusarium_sp._CPCC_1400009
JN939845	27	0	0	6	8	114	Eukaryota; __Opisthokonta; __Fungi; __Ascomycota; __Pezizomycotina; __Sordariomycetes; __Glomerella; __Glomerella_miyabeana
AY271804	3	0	0	0	2	19	Eukaryota; __Opisthokonta; __Fungi; __Ascomycota; __Pezizomycotina; __Sordariomycetes; __Gondwanamyces; __Gondwanamyces_proteae
AB007684	31	0	0	0	0	24	Eukaryota; __Opisthokonta; __Fungi; __Ascomycota; __Pezizomycotina; __Sordariomycetes; __Graphium; __Graphium_eumorphum
HQ595730	0	0	0	0	0	39	Eukaryota; __Opisthokonta; __Fungi; __Ascomycota; __Pezizomycotina; __Sordariomycetes; __Graphium; __Graphium_fimbriisporum
HQ634815	746	0	109	306	79	2978	Eukaryota; __Opisthokonta; __Fungi; __Ascomycota; __Pezizomycotina; __Sordariomycetes; __Grosmannia; __Grosmannia_davidsonii
AY858662	190	0	0	0	1	18	Eukaryota; __Opisthokonta; __Fungi; __Ascomycota; __Pezizomycotina; __Sordariomycetes; __Grosmannia; __Grosmannia_penicillata
AF352078	0	0	0	0	0	1	Eukaryota; __Opisthokonta; __Fungi; __Ascomycota; __Pezizomycotina; __Sordariomycetes; __Halosarpheia; __Halosarpheia_fibrosa
AB109760	4	0	0	21	3	7	Eukaryota; __Opisthokonta; __Fungi; __Ascomycota; __Pezizomycotina; __Sordariomycetes; __Hirsutella; __Hirsutella_rhossiliensis
DQ237874	1	0	0	0	1	7	Eukaryota; __Opisthokonta; __Fungi; __Ascomycota; __Pezizomycotina; __Sordariomycetes; __Humicola; __Humicola_sp._IT110
AY545722	119	0	0	1	0	7	Eukaryota; __Opisthokonta; __Fungi; __Ascomycota; __Pezizomycotina; __Sordariomycetes; __Hydropisphaera; __Hydropisphaera_erubescens
JQ278017	449	0	3	16	17	177	Eukaryota; __Opisthokonta; __Fungi; __Ascomycota; __Pezizomycotina; __Sordariomycetes; __Hypocrea; __Hypocrea_koningii
JN941675	30	0	0	0	1	18	Eukaryota; __Opisthokonta; __Fungi; __Ascomycota; __Pezizomycotina; __Sordariomycetes; __Hypocrea; __Hypocrea_pulvinata
JN397381	27	0	0	1	8	25	Eukaryota; __Opisthokonta; __Fungi; __Ascomycota; __Pezizomycotina; __Sordariomycetes; __Hypocrea; __Hypocrea_rufa
EF495114	65	0	1	0	1	10	Eukaryota; __Opisthokonta; __Fungi; __Ascomycota; __Pezizomycotina; __Sordariomycetes; __Hysteropatella; __Hysteropatella_elliptica
HQ263116	179	0	14	59	30	655	Eukaryota; __Opisthokonta; __Fungi; __Ascomycota; __Pezizomycotina; __Sordariomycetes; __Lecythophora; __Lecythophora_mutabilis
AY761089	19	0	0	9	66	433	Eukaryota; __Opisthokonta; __Fungi; __Ascomycota; __Pezizomycotina; __Sordariomycetes; __Lentomitella; __Lentomitella_cirrhosa
AY357279	50	0	0	0	2	0	Eukaryota; __Opisthokonta; __Fungi; __Ascomycota; __Pezizomycotina; __Sordariomycetes; __Lunulospora; __Lunulospora_curvula
AB026819	8	0	0	0	0	26	Eukaryota; __Opisthokonta; __Fungi; __Ascomycota; __Pezizomycotina; __Sordariomycetes; __Magnaporthe; __Magnaporthe_grisea
HM135175	15	0	1	43	9	156	Eukaryota; __Opisthokonta; __Fungi; __Ascomycota; __Pezizomycotina; __Sordariomycetes; __Metarhizium; __Metarhizium_anisopliae
M89994	1198	0	0	0	13	122	Eukaryota; __Opisthokonta; __Fungi; __Ascomycota; __Pezizomycotina; __Sordariomycetes; __Microascus; __Microascus_cirrosus
FJ235084	166	0	0	517	0	6	Eukaryota; __Opisthokonta; __Fungi; __Ascomycota; __Pezizomycotina; __Sordariomycetes; __Myrothecium; __Myrothecium_gramineum
EU159531	22	0	0	5	3	5	Eukaryota; __Opisthokonta; __Fungi; __Ascomycota; __Pezizomycotina; __Sordariomycetes; __Myrothecium; __Myrothecium_sp._7C50
JN546129	59	0	0	0	53	5	Eukaryota; __Opisthokonta; __Fungi; __Ascomycota; __Pezizomycotina; __Sordariomycetes; __Nectria; __Nectria_cinnabarina
JN939656	184	0	14	285	375	2487	Eukaryota; __Opisthokonta; __Fungi; __Ascomycota; __Pezizomycotina; __Sordariomycetes; __Nectria; __Nectria_cucurbitula
AY231639	1	0	0	1	2	29	Eukaryota; __Opisthokonta; __Fungi; __Ascomycota; __Pezizomycotina; __Sordariomycetes; __Nectria; __Nectria_lugdunensis
X04971	716	0	27	75	5	1495	Eukaryota; __Opisthokonta; __Fungi; __Ascomycota; __Pezizomycotina; __Sordariomycetes; __Neurospora; __Neurospora_crassa
AB220233	0	0	0	0	63	0	Eukaryota; __Opisthokonta; __Fungi; __Ascomycota; __Pezizomycotina; __Sordariomycetes; __Nigrospora; __Nigrospora_oryzae
Z49784	71	0	0	5	8	29	Eukaryota; __Opisthokonta; __Fungi; __Ascomycota; __Pezizomycotina; __Sordariomycetes; __Obolarina; __Obolarina_dryophila
HM119588	15	0	0	4	1	23	Eukaryota; __Opisthokonta; __Fungi; __Ascomycota; __Pezizomycotina; __Sordariomycetes; __Ophiocordyceps; __Ophiocordyceps_gracilis
JN941713	64	0	0	43	11	56	Eukaryota; __Opisthokonta; __Fungi; __Ascomycota; __Pezizomycotina; __Sordariomycetes; __Ophiocordyceps; __Ophiocordyceps_nutans
JN941711	591	0	35	1041	1272	6104	Eukaryota; __Opisthokonta; __Fungi; __Ascomycota; __Pezizomycotina; __Sordariomycetes; __Ophiocordyceps; __Ophiocordyceps_paracuboidea
JN941705	20	0	0	21	0	9	Eukaryota; __Opisthokonta; __Fungi; __Ascomycota; __Pezizomycotina; __Sordariomycetes; __Ophiocordyceps; __Ophiocordyceps_rubiginosiperitheciata
HQ634855	555	0	40	115	17	1289	Eukaryota; __Opisthokonta; __Fungi; __Ascomycota; __Pezizomycotina; __Sordariomycetes; __Ophiostoma; __Ophiostoma_crenulatum
HQ634831	310	0	31	84	25	1168	Eukaryota; __Opisthokonta; __Fungi; __Ascomycota; __Pezizomycotina; __Sordariomycetes; __Ophiostoma; __Ophiostoma_longisporum
DQ836897	4	0	0	2	0	16	Eukaryota; __Opisthokonta; __Fungi; __Ascomycota; __Pezizomycotina; __Sordariomycetes; __Ophiostoma; __Ophiostoma_stenoceras
AB044633	53	0	5	22	23	128	Eukaryota; __Opisthokonta; __Fungi; __Ascomycota; __Pezizomycotina; __Sordariomycetes; __Paecilomyces; __Paecilomyces_sp._97014
JN546116	16	0	0	4	48	49	Eukaryota; __Opisthokonta; __Fungi; __Ascomycota; __Pezizomycotina; __Sordariomycetes; __Paecilomyces; __Paecilomyces_sp._YK1
DQ470998	12	0	0	2	4	67	Eukaryota; __Opisthokonta; __Fungi; __Ascomycota; __Pezizomycotina; __Sordariomycetes; __Papulosa; __Papulosa_amerospora
HQ595738	28	0	1	10	8	217	Eukaryota; __Opisthokonta; __Fungi; __Ascomycota; __Pezizomycotina; __Sordariomycetes; __Pesotum; __Pesotum_sp._UM87-8A
HQ871881	6	0	0	2	1	1	Eukaryota; __Opisthokonta; __Fungi; __Ascomycota; __Pezizomycotina; __Sordariomycetes; __Plectosphaerella; __Plectosphaerella_sp._s182
CU874468	12	0	0	0	1	17	Eukaryota; __Opisthokonta; __Fungi; __Ascomycota; __Pezizomycotina; __Sordariomycetes; __Podospora; __Podospora_anserina
EU863582	63	0	2	20	14	146	Eukaryota; __Opisthokonta; __Fungi; __Ascomycota; __Pezizomycotina; __Sordariomycetes; __Pontogeneia; __Pontogeneia_microdictyi
AF050477	3	0	0	1	2	53	Eukaryota; __Opisthokonta; __Fungi; __Ascomycota; __Pezizomycotina; __Sordariomycetes; __Pseudohalonectria; __Pseudohalonectria_falcata
GQ225702	32	0	4	10	9	100	Eukaryota; __Opisthokonta; __Fungi; __Ascomycota; __Pezizomycotina; __Sordariomycetes; __Raffaelea; __Raffaelea_sp._KACC_44404
GU180615	54	0	0	0	2	279	Eukaryota; __Opisthokonta; __Fungi; __Ascomycota; __Pezizomycotina; __Sordariomycetes; __Reticulascus; __Reticulascus_clavatus
HQ232211	5	0	0	2	6	17	Eukaryota; __Opisthokonta; __Fungi; __Ascomycota; __Pezizomycotina; __Sordariomycetes; __Sarocladium; __Sarocladium_strictum
JN157617	67	0	0	0	3	20	Eukaryota; __Opisthokonta; __Fungi; __Ascomycota; __Pezizomycotina; __Sordariomycetes; __Scopulariopsis; __Scopulariopsis_brevicaulis_arsenic_fungus
DQ104806	0	0	1	1	0	5	Eukaryota; __Opisthokonta; __Fungi; __Ascomycota; __Pezizomycotina; __Sordariomycetes; __Sigmoidea; __Sigmoidea_marina
AY489682	1	0	0	0	0	1	Eukaryota; __Opisthokonta; __Fungi; __Ascomycota; __Pezizomycotina; __Sordariomycetes; __Stachybotrys; __Stachybotrys_chartarum
EU278598	5	0	0	3	0	2	Eukaryota; __Opisthokonta; __Fungi; __Ascomycota; __Pezizomycotina; __Sordariomycetes; __Stachybotrys; __Stachybotrys_chlorohalonata
FJ939395	9	0	0	5	15	30	Eukaryota; __Opisthokonta; __Fungi; __Ascomycota; __Pezizomycotina; __Sordariomycetes; __Stilbella; __Stilbella_fimetaria
AY526478	18	0	0	3	0	36	Eukaryota; __Opisthokonta; __Fungi; __Ascomycota; __Pezizomycotina; __Sordariomycetes; __Taifanglania; __Taifanglania_inflata
AY544715	30	0	0	13	28	267	Eukaryota; __Opisthokonta; __Fungi; __Ascomycota; __Pezizomycotina; __Sordariomycetes; __Thyridium; __Thyridium_vestitum
DQ471011	52	0	1	2	0	52	Eukaryota; __Opisthokonta; __Fungi; __Ascomycota; __Pezizomycotina; __Sordariomycetes; __Togninia; __Togninia_minima
DQ470999	22	0	0	70	89	448	Eukaryota; __Opisthokonta; __Fungi; __Ascomycota; __Pezizomycotina; __Sordariomycetes; __Torpedospora; __Torpedospora_radiata
AY706332	0	0	0	0	0	17	Eukaryota; __Opisthokonta; __Fungi; __Ascomycota; __Pezizomycotina; __Sordariomycetes; __Trichocladium; __Trichocladium_achrasporum
U69892	950	4	34	576	679	3015	Eukaryota; __Opisthokonta; __Fungi; __Ascomycota; __Pezizomycotina; __Sordariomycetes; __Trichothecium; __Trichothecium_roseum
HQ111003	10	0	0	10	1	19	Eukaryota; __Opisthokonta; __Fungi; __Ascomycota; __Pezizomycotina; __Sordariomycetes; __Tubakiella; __Tubakiella_galerita
JN003169	32	0	0	4	4	10	Eukaryota; __Opisthokonta; __Fungi; __Ascomycota; __Pezizomycotina; __Sordariomycetes; __uncultured_Ascomycota
HM446473	5858	0	0	0	19	1892	Eukaryota; __Opisthokonta; __Fungi; __Ascomycota; __Pezizomycotina; __Sordariomycetes; __uncultured_Basipetospora
JN003159	3	0	0	6	16	56	Eukaryota; __Opisthokonta; __Fungi; __Ascomycota; __Pezizomycotina; __Sordariomycetes; __uncultured_fungus
AB534487	1857	0	2	4	798	377	Eukaryota; __Opisthokonta; __Fungi; __Ascomycota; __Pezizomycotina; __Sordariomycetes; __uncultured_fungus
AB534472	59	0	0	1	3	44	Eukaryota; __Opisthokonta; __Fungi; __Ascomycota; __Pezizomycotina; __Sordariomycetes; __uncultured_fungus
AB534352	43	0	0	1	2	68	Eukaryota; __Opisthokonta; __Fungi; __Ascomycota; __Pezizomycotina; __Sordariomycetes; __uncultured_fungus
AB534483	5	0	0	1	0	22	Eukaryota; __Opisthokonta; __Fungi; __Ascomycota; __Pezizomycotina; __Sordariomycetes; __uncultured_fungus
AB534517	5	0	0	0	0	23	Eukaryota; __Opisthokonta; __Fungi; __Ascomycota; __Pezizomycotina; __Sordariomycetes; __uncultured_fungus
AB534494	2	0	0	0	0	241	Eukaryota; __Opisthokonta; __Fungi; __Ascomycota; __Pezizomycotina; __Sordariomycetes; __uncultured_fungus
HQ661374	13	0	0	6	5	17	Eukaryota; __Opisthokonta; __Fungi; __Ascomycota; __Pezizomycotina; __Sordariomycetes; __uncultured_Nectria
AJ506036	15	0	0	4	0	61	Eukaryota; __Opisthokonta; __Fungi; __Ascomycota; __Pezizomycotina; __Sordariomycetes; __uncultured_rhizosphere_ascomycete
AJ506006	13	0	0	2	0	27	Eukaryota; __Opisthokonta; __Fungi; __Ascomycota; __Pezizomycotina; __Sordariomycetes; __uncultured_rhizosphere_ascomycete
GU568137	104	0	13	31	1	459	Eukaryota; __Opisthokonta; __Fungi; __Ascomycota; __Pezizomycotina; __Sordariomycetes; __uncultured_soil_fungus
EF183485	1	0	0	0	169	0	Eukaryota; __Opisthokonta; __Fungi; __Ascomycota; __Pezizomycotina; __Sordariomycetes; __uncultured_Xylariales
DQ862056	61	0	0	1	7	12	Eukaryota; __Opisthokonta; __Fungi; __Ascomycota; __Pezizomycotina; __Sordariomycetes; __Valsa; __Valsa_ambiens
Z49785	2153	23	92	898	1211	4608	Eukaryota; __Opisthokonta; __Fungi; __Ascomycota; __Pezizomycotina; __Sordariomycetes; __Xylaria; __Xylaria_carpophila
FJ517764	15	0	0	1	14	22	Eukaryota; __Opisthokonta; __Fungi; __Ascomycota; __Pezizomycotina; __Sordariomycetes; __Xylariaceae_sp._B14
AB013576	40	1	2	30	43	4	Eukaryota; __Opisthokonta; __Fungi; __Ascomycota; __Saccharomycotina; __Saccharomycetes; __Saccharomycetales; __Anamorphic_Saccharomycetales; __Candida; __Candida_bombi
X99399	177	37	3	62	67	23	Eukaryota; __Opisthokonta; __Fungi; __Ascomycota; __Saccharomycotina; __Saccharomycetes; __Saccharomycetales; __Anamorphic_Saccharomycetales; __Candida; __Candida_dubliniensis
AB013569	48	0	0	0	3	0	Eukaryota; __Opisthokonta; __Fungi; __Ascomycota; __Saccharomycotina; __Saccharomycetes; __Saccharomycetales; __Anamorphic_Saccharomycetales; __Candida; __Candida_geochares
AY242157	10	0	0	47	0	8	Eukaryota; __Opisthokonta; __Fungi; __Ascomycota; __Saccharomycotina; __Saccharomycetes; __Saccharomycetales; __Anamorphic_Saccharomycetales; __Candida; __Candida_sp._BG01-7-21-005A-1-2
GU062886	29	0	35	26	14	8	Eukaryota; __Opisthokonta; __Fungi; __Ascomycota; __Saccharomycotina; __Saccharomycetes; __Saccharomycetales; __Anamorphic_Saccharomycetales; __Candida; __Candida_sp._LMSA2.08.005
U53443	6	0	0	0	6	0	Eukaryota; __Opisthokonta; __Fungi; __Ascomycota; __Saccharomycotina; __Saccharomycetes; __Saccharomycetales; __Eremotheciaceae; __Eremothecium; __Eremothecium_sinecaudum
Y12102	2	2	3	32	0	9	Eukaryota; __Opisthokonta; __Fungi; __Ascomycota; __Saccharomycotina; __Saccharomycetes; __Saccharomycetales; __Incertae_Sedis; __Cyberlindnera; __Cyberlindnera_saturnus
Y12109	3	0	0	0	0	0	Eukaryota; __Opisthokonta; __Fungi; __Ascomycota; __Saccharomycotina; __Saccharomycetes; __Saccharomycetales; __Incertae_Sedis; __Wickerhamomyces; __Williopsis; __Williopsis_mucosa
Y12110	14	7	3	24	0	3	Eukaryota; __Opisthokonta; __Fungi; __Ascomycota; __Saccharomycotina; __Saccharomycetes; __Saccharomycetales; __Incertae_Sedis; __Williopsis; __Williopsis_pratensis
GQ330616	23	0	0	7	8	2	Eukaryota; __Opisthokonta; __Fungi; __Ascomycota; __Saccharomycotina; __Saccharomycetes; __Saccharomycetales; __Lipomycetaceae; __Dipodascopsis; __uncultured_Saccharomycetales
HQ440092	97	4	6	54	104	18	Eukaryota; __Opisthokonta; __Fungi; __Ascomycota; __Saccharomycotina; __Saccharomycetes; __Saccharomycetales; __Lipomycetaceae; __Lipomyces; __uncultured_eukaryote
DQ519017	29	2	0	23	7	4	Eukaryota; __Opisthokonta; __Fungi; __Ascomycota; __Saccharomycotina; __Saccharomycetes; __Saccharomycetales; __Lipomycetaceae; __Myxozyma; __Myxozyma_kluyveri
DQ519026	21	0	3	9	6	4	Eukaryota; __Opisthokonta; __Fungi; __Ascomycota; __Saccharomycotina; __Saccharomycetes; __Saccharomycetales; __Lipomycetaceae; __Myxozyma; __Myxozyma_udenii
Y15806	8	5	0	6	2	5	Eukaryota; __Opisthokonta; __Fungi; __Ascomycota; __Saccharomycotina; __Saccharomycetes; __Saccharomycetales; __Saccharomycetaceae; __Kazachstania; __Kazachstania_telluris
X89528	0	0	0	0	0	0	Eukaryota; __Opisthokonta; __Fungi; __Ascomycota; __Saccharomycotina; __Saccharomycetes; __Saccharomycetales; __Saccharomycetaceae; __Kazachstania; __Kluyveromyces; __Kluyveromyces_yarrowii
X89526	0	0	0	0	0	0	Eukaryota; __Opisthokonta; __Fungi; __Ascomycota; __Saccharomycotina; __Saccharomycetes; __Saccharomycetales; __Saccharomycetaceae; __Lachancea; __Lachancea_thermotolerans
HQ659555	0	0	0	0	0	0	Eukaryota; __Opisthokonta; __Fungi; __Ascomycota; __Saccharomycotina; __Saccharomycetes; __Saccharomycetales; __Saccharomycetaceae; __Saccharomyces; __Saccharomyces_cerevisiae_baker's_yeast
Y16814	30	1	0	6	32	8	Eukaryota; __Opisthokonta; __Fungi; __Ascomycota; __Saccharomycotina; __Saccharomycetes; __Saccharomycetales; __Saccharomycetaceae; __Zygosaccharomyces; __Zygosaccharomyces_lentus
DQ334336	0	0	0	0	0	0	Eukaryota; __Opisthokonta; __Fungi; __Ascomycota; __Saccharomycotina; __Saccharomycetes; __Saccharomycetales; __Saccharomycodaceae; __Hanseniaspora; __Hanseniaspora_uvarum
X69844	0	0	0	0	4	2	Eukaryota; __Opisthokonta; __Fungi; __Ascomycota; __Saccharomycotina; __Saccharomycetes; __Saccharomycetales; __Saccharomycodaceae; __Hanseniaspora; __Hanseniaspora_uvarum
Z50840	40	0	0	101	83	9	Eukaryota; __Opisthokonta; __Fungi; __Ascomycota; __Saccharomycotina; __Saccharomycetes; __Saccharomycetales; __Trichomonascaceae; __Blastobotrys; __Blastobotrys_adeninivorans
Z47721	202	6	31	63	153	29	Eukaryota; __Opisthokonta; __Fungi; __Ascomycota; __Taphrinomycotina; __Neolectomycetes; __Neolectales; __Neolectaceae; __Neolecta; __Neolecta_irregularis
Z27393	132	0	46	74	146	30	Eukaryota; __Opisthokonta; __Fungi; __Ascomycota; __Taphrinomycotina; __Neolectomycetes; __Neolectales; __Neolectaceae; __Neolecta; __Neolecta_vitellina
D12530	1	0	0	0	3	38	Eukaryota; __Opisthokonta; __Fungi; __Ascomycota; __Taphrinomycotina; __Taphrinomycetes; __Taphrinales; __Protomycetaceae; __Saitoella; __Saitoella_complicata
HQ888697	138	0	0	0	1	0	Eukaryota; __Opisthokonta; __Fungi; __Basal_fungi; __Blastocladiella; __Blastocladiella_sp._JEL_440
HQ888702	70	0	0	0	0	0	Eukaryota; __Opisthokonta; __Fungi; __Basal_fungi; __Blastocladiomycota; __Blastocladiaceae; __Catenaria; __Catenaria_spinosa
EF565163	32	0	29	0	0	2	Eukaryota; __Opisthokonta; __Fungi; __Basal_fungi; __Blastocladiomycota; __Blastocladiales; __Blastocladiales_sp._TJ-2007a
Y17504	58	2	34	7	10	88	Eukaryota; __Opisthokonta; __Fungi; __Basal_fungi; __Blastocladiomycota; __Hyaloraphidium; __Hyaloraphidium_curvatum
JN090889	24	0	3	3	9	1	Eukaryota; __Opisthokonta; __Fungi; __Basal_fungi; __Blastocladiomycota; __uncultured_eukaryote
JN090865	130	0	4	0	0	0	Eukaryota; __Opisthokonta; __Fungi; __Basal_fungi; __Blastocladiomycota; __uncultured_eukaryote
JN090898	66	0	1	0	2	0	Eukaryota; __Opisthokonta; __Fungi; __Basal_fungi; __Blastocladiomycota; __uncultured_eukaryote
DQ244015	919	0	0	0	0	1	Eukaryota; __Opisthokonta; __Fungi; __Basal_fungi; __Blastocladiomycota; __uncultured_fungus
JN054657	88	0	0	0	0	0	Eukaryota; __Opisthokonta; __Fungi; __Basal_fungi; __Blastocladiomycota; __uncultured_fungus
DQ536491	2	0	0	0	30	1	Eukaryota; __Opisthokonta; __Fungi; __Basal_fungi; __Chytridiomycota; __Blyttiomyces; __Blyttiomyces_helicus
AY032608	113	1	0	0	0	0	Eukaryota; __Opisthokonta; __Fungi; __Basal_fungi; __Chytridiomycota; __Chytridium; __Chytridium_polysiphoniae
AF164245	49	0	0	0	0	0	Eukaryota; __Opisthokonta; __Fungi; __Basal_fungi; __Chytridiomycota; __Powellomyces; __Powellomyces_sp._JEL95
M59759	3749	0	5	0	83	478	Eukaryota; __Opisthokonta; __Fungi; __Basal_fungi; __Chytridiomycota; __Spizellomyces; __Spizellomyces_acuminatus
DQ536477	178	0	0	0	14	158	Eukaryota; __Opisthokonta; __Fungi; __Basal_fungi; __Chytridiomycota; __Spizellomycete; __Spizellomycete_sp._JEL355
DQ536480	219	0	0	0	10	4	Eukaryota; __Opisthokonta; __Fungi; __Basal_fungi; __Chytridiomycota; __Triparticalcar; __Triparticalcar_arcticum
GQ995334	1613	0	0	0	1	31	Eukaryota; __Opisthokonta; __Fungi; __Basal_fungi; __Chytridiomycota; __uncultured_Chytridiomycota
GQ995310	122	0	0	0	0	1	Eukaryota; __Opisthokonta; __Fungi; __Basal_fungi; __Chytridiomycota; __uncultured_Chytridiomycota
HQ219449	113	0	1	0	2	5	Eukaryota; __Opisthokonta; __Fungi; __Basal_fungi; __Chytridiomycota; __uncultured_Chytridiomycota
EU162642	32	0	1	0	0	1	Eukaryota; __Opisthokonta; __Fungi; __Basal_fungi; __Chytridiomycota; __uncultured_Chytridiomycota
JN020241	29	0	7	0	0	2	Eukaryota; __Opisthokonta; __Fungi; __Basal_fungi; __Chytridiomycota; __uncultured_Chytridiomycota
GQ995426	26	0	0	0	0	2	Eukaryota; __Opisthokonta; __Fungi; __Basal_fungi; __Chytridiomycota; __uncultured_Chytridiomycota
JN090912	80	0	4	1	16	10	Eukaryota; __Opisthokonta; __Fungi; __Basal_fungi; __Chytridiomycota; __uncultured_eukaryote
FJ157331	94	0	0	0	1	5	Eukaryota; __Opisthokonta; __Fungi; __Basal_fungi; __Chytridiomycota; __uncultured_eukaryote
JN090867	55	0	0	0	0	1	Eukaryota; __Opisthokonta; __Fungi; __Basal_fungi; __Chytridiomycota; __uncultured_eukaryote
JF972676	42	0	0	0	0	0	Eukaryota; __Opisthokonta; __Fungi; __Basal_fungi; __Chytridiomycota; __uncultured_eukaryote
JF730792	28	0	0	0	0	1	Eukaryota; __Opisthokonta; __Fungi; __Basal_fungi; __Chytridiomycota; __uncultured_eukaryote
EU910609	84	0	0	0	24	1	Eukaryota; __Opisthokonta; __Fungi; __Basal_fungi; __Chytridiomycota; __uncultured_fungus
HM487005	65	0	0	0	0	0	Eukaryota; __Opisthokonta; __Fungi; __Basal_fungi; __Chytridiomycota; __uncultured_fungus
DQ244004	40	0	0	0	0	0	Eukaryota; __Opisthokonta; __Fungi; __Basal_fungi; __Chytridiomycota; __uncultured_fungus
GU568157	777	0	0	0	0	4	Eukaryota; __Opisthokonta; __Fungi; __Basal_fungi; __Chytridiomycota; __uncultured_soil_fungus
GU568166	109	0	0	0	0	0	Eukaryota; __Opisthokonta; __Fungi; __Basal_fungi; __Chytridiomycota; __uncultured_soil_fungus
Y17633	5	0	0	0	107	0	Eukaryota; __Opisthokonta; __Fungi; __Basal_fungi; __Glomeromycota; __Acaulospora; __Acaulospora_laevis
FN820275	34	1	3	28	52	8	Eukaryota; __Opisthokonta; __Fungi; __Basal_fungi; __Glomeromycota; __Ambispora; __Ambispora_sp._JEP-2010
FR686943	35	0	1	1	2	2	Eukaryota; __Opisthokonta; __Fungi; __Basal_fungi; __Glomeromycota; __Diversispora; __Diversispora_sp._W2423
Z14011	3	8	0	17	39	17	Eukaryota; __Opisthokonta; __Fungi; __Basal_fungi; __Glomeromycota; __Entrophospora; __Entrophospora_sp._WV_796
X86686	276	16	37	173	223	47	Eukaryota; __Opisthokonta; __Fungi; __Basal_fungi; __Glomeromycota; __Geosiphon; __Geosiphon_pyriformis
Z14009	96	0	8	0	49	51	Eukaryota; __Opisthokonta; __Fungi; __Basal_fungi; __Glomeromycota; __Gigasporaceae; __Gigaspora; __Gigaspora_albida
Z14012	66	0	4	0	14	13	Eukaryota; __Opisthokonta; __Fungi; __Basal_fungi; __Glomeromycota; __Gigasporaceae; __Scutellospora; __Scutellospora_pellucida
JF414175	21	0	0	1	14	36	Eukaryota; __Opisthokonta; __Fungi; __Basal_fungi; __Glomeromycota; __Glomaceae; __Glomeromycota; __Glomeromycota_sp._MIB_8381
Y17639	1	0	1	15	39	6	Eukaryota; __Opisthokonta; __Fungi; __Basal_fungi; __Glomeromycota; __Glomaceae; __Glomus; __Glomus_etunicatum
Y17652	585	0	2	13	219	40	Eukaryota; __Opisthokonta; __Fungi; __Basal_fungi; __Glomeromycota; __Glomaceae; __Glomus; __Glomus_viscosum
GU568162	95	0	7	32	46	10	Eukaryota; __Opisthokonta; __Fungi; __Basal_fungi; __Glomeromycota; __Glomaceae; __uncultured_soil_fungus
Z14013	134	0	0	1	7	13	Eukaryota; __Opisthokonta; __Fungi; __Basal_fungi; __Glomeromycota; __Scutellospora; __Scutellospora_dipapillosa
X58724	150	0	0	0	1	1	Eukaryota; __Opisthokonta; __Fungi; __Basal_fungi; __Mucoromycotina; __Endogone; __Endogone_pisiformis
JF414200	60	0	0	0	2	2	Eukaryota; __Opisthokonta; __Fungi; __Basal_fungi; __Mucoromycotina; __Endogone; __Endogone_sp._T32417
EU847665	9	0	0	0	10	144	Eukaryota; __Opisthokonta; __Fungi; __Basal_fungi; __Mucoromycotina; __Fusarium; __Fusarium_sp._A36
EU688965	46	0	0	0	45	1	Eukaryota; __Opisthokonta; __Fungi; __Basal_fungi; __Mucoromycotina; __Mortierella; __Mortierella_indohii
EU847661	29	0	0	0	62	7	Eukaryota; __Opisthokonta; __Fungi; __Basal_fungi; __Mucoromycotina; __Mortierella; __Mortierella_sp._A30
EU847663	24	0	0	0	31	3	Eukaryota; __Opisthokonta; __Fungi; __Basal_fungi; __Mucoromycotina; __Mortierella; __Mortierella_sp._A34
EU688964	0	0	0	0	83	0	Eukaryota; __Opisthokonta; __Fungi; __Basal_fungi; __Mucoromycotina; __Mortierellaceae_sp._LN07-7-4
X89434	28	0	0	1	35	54	Eukaryota; __Opisthokonta; __Fungi; __Basal_fungi; __Mucoromycotina; __Mucor; __Mucor_mucedo
JF723631	0	0	0	0	0	46	Eukaryota; __Opisthokonta; __Fungi; __Basal_fungi; __Mucoromycotina; __Mucor; __Mucor_sp._AH-2011a
JF723643	0	0	0	0	1	187	Eukaryota; __Opisthokonta; __Fungi; __Basal_fungi; __Mucoromycotina; __Mucor; __Mucor_sp._AH-2011c
JF414214	3	0	0	1	13	18	Eukaryota; __Opisthokonta; __Fungi; __Basal_fungi; __Mucoromycotina; __Mucoromycotina_sp._MIB_8353
JF414216	3	0	0	0	7	31	Eukaryota; __Opisthokonta; __Fungi; __Basal_fungi; __Mucoromycotina; __Mucoromycotina_sp._MIB_8355
JF414225	105	0	0	0	0	0	Eukaryota; __Opisthokonta; __Fungi; __Basal_fungi; __Mucoromycotina; __Mucoromycotina_sp._MIB_8439
JF414213	12	0	0	2	24	118	Eukaryota; __Opisthokonta; __Fungi; __Basal_fungi; __Mucoromycotina; __Mucoromycotina_sp._MIB_8447
JF414211	1	0	0	0	17	33	Eukaryota; __Opisthokonta; __Fungi; __Basal_fungi; __Mucoromycotina; __Mucoromycotina_sp._MIB_8448
JN054669	460	0	0	1	137	50	Eukaryota; __Opisthokonta; __Fungi; __Basal_fungi; __Mucoromycotina; __uncultured_fungus
GU568133	60	0	1	0	3	2	Eukaryota; __Opisthokonta; __Fungi; __Basal_fungi; __Mucoromycotina; __uncultured_soil_fungus
GU568152	57	0	0	0	0	1	Eukaryota; __Opisthokonta; __Fungi; __Basal_fungi; __Mucoromycotina; __uncultured_soil_fungus
DQ520640	28	0	1	0	1	0	Eukaryota; __Opisthokonta; __Fungi; __Basal_fungi; __Zoopagomycotina; __Cochlonema; __Cochlonema_euryblastum
U09535	0	4	0	13	36	9	Eukaryota; __Opisthokonta; __Fungi; __Basidiomycota; __Agaricomycotina; __Agaricomycetes; __Basidiomycete; __Basidiomycete_symbiont_of_Apterostigma_collare
JN546140	0	0	0	1	71	9	Eukaryota; __Opisthokonta; __Fungi; __Basidiomycota; __Agaricomycotina; __Agaricomycetes; __Cerrena; __Cerrena_unicolor
GU187637	45	0	0	0	3	1	Eukaryota; __Opisthokonta; __Fungi; __Basidiomycota; __Agaricomycotina; __Agaricomycetes; __Cristinia; __Cristinia_sp._FP-100305
GU187632	0	0	0	0	1	32	Eukaryota; __Opisthokonta; __Fungi; __Basidiomycota; __Agaricomycotina; __Agaricomycetes; __Gyrodontium; __Gyrodontium_sacchari
DQ851573	5	0	0	0	45	0	Eukaryota; __Opisthokonta; __Fungi; __Basidiomycota; __Agaricomycotina; __Agaricomycetes; __Hohenbuehelia; __Hohenbuehelia_tristis
EU622843	0	0	0	0	0	45	Eukaryota; __Opisthokonta; __Fungi; __Basidiomycota; __Agaricomycotina; __Agaricomycetes; __Laetisaria; __Laetisaria_arvalis
L36659	20	0	0	0	105	0	Eukaryota; __Opisthokonta; __Fungi; __Basidiomycota; __Agaricomycotina; __Agaricomycetes; __Lepiota; __Macrolepiota; __Macrolepiota_procera
EU622847	2	0	67	0	0	0	Eukaryota; __Opisthokonta; __Fungi; __Basidiomycota; __Agaricomycotina; __Agaricomycetes; __Limonomyces; __Limonomyces_culmigenus
HM562273	12	0	0	0	10	9	Eukaryota; __Opisthokonta; __Fungi; __Basidiomycota; __Agaricomycotina; __Agaricomycetes; __Pluteus; __Pluteus_petasatus
X54865	20	0	0	5	127	37	Eukaryota; __Opisthokonta; __Fungi; __Basidiomycota; __Agaricomycotina; __Agaricomycetes; __Schizophyllum; __Schizophyllum_commune
AY293159	9	0	0	7	15	3	Eukaryota; __Opisthokonta; __Fungi; __Basidiomycota; __Agaricomycotina; __Agaricomycetes; __Scytinostroma; __Scytinostroma_eurasiaticogalactinum
U63474	19	0	0	1	3	26	Eukaryota; __Opisthokonta; __Fungi; __Basidiomycota; __Agaricomycotina; __Agaricomycetes; __Trichaptum; __Trichaptum_abietinum
U63476	12	0	0	0	16	3	Eukaryota; __Opisthokonta; __Fungi; __Basidiomycota; __Agaricomycotina; __Agaricomycetes; __Trichaptum; __Trichaptum_biforme
EF024776	10	3	0	11	12	5	Eukaryota; __Opisthokonta; __Fungi; __Basidiomycota; __Agaricomycotina; __Agaricomycetes; __uncultured_Auriculariaceae
EF024378	250	0	0	0	0	0	Eukaryota; __Opisthokonta; __Fungi; __Basidiomycota; __Agaricomycotina; __Agaricomycetes; __uncultured_Boletaceae
HM009315	76	0	0	0	0	3	Eukaryota; __Opisthokonta; __Fungi; __Basidiomycota; __Agaricomycotina; __Tremellomycetes; __Bullera; __Bullera_taiwanensis
D78330	41	0	0	0	0	3	Eukaryota; __Opisthokonta; __Fungi; __Basidiomycota; __Agaricomycotina; __Tremellomycetes; __Bullera; __Bullera_unica
EU847662	8	0	0	0	0	114	Eukaryota; __Opisthokonta; __Fungi; __Basidiomycota; __Agaricomycotina; __Tremellomycetes; __Cryptococcus; __Cryptococcus_aerius
D31655	273	0	0	0	0	14	Eukaryota; __Opisthokonta; __Fungi; __Basidiomycota; __Agaricomycotina; __Tremellomycetes; __Cryptococcus; __Cryptococcus_albidus
AB032617	133	0	0	0	0	3	Eukaryota; __Opisthokonta; __Fungi; __Basidiomycota; __Agaricomycotina; __Tremellomycetes; __Cryptococcus; __Cryptococcus_albidus
JN043552	73	0	0	0	0	10	Eukaryota; __Opisthokonta; __Fungi; __Basidiomycota; __Agaricomycotina; __Tremellomycetes; __Fibulobasidium; __Fibulobasidium_inconspicuum
FJ517757	139	0	0	0	0	15	Eukaryota; __Opisthokonta; __Fungi; __Basidiomycota; __Agaricomycotina; __Tremellomycetes; __Filobasidium; __Filobasidium_sp._B7
JN043527	32	0	0	0	0	7	Eukaryota; __Opisthokonta; __Fungi; __Basidiomycota; __Agaricomycotina; __Tremellomycetes; __Sirobasidium; __Sirobasidium_brefeldianum
JN043562	490	0	2	0	1	25	Eukaryota; __Opisthokonta; __Fungi; __Basidiomycota; __Agaricomycotina; __Tremellomycetes; __Syzygospora; __Syzygospora_pallida
L22262	95	0	0	5	2	9	Eukaryota; __Opisthokonta; __Fungi; __Basidiomycota; __Agaricomycotina; __Tremellomycetes; __Tremella; __Tremella_foliacea
U00977	107	0	0	4	1	9	Eukaryota; __Opisthokonta; __Fungi; __Basidiomycota; __Agaricomycotina; __Tremellomycetes; __Tremella; __Tremella_moriformis
JN043548	72	0	0	0	0	6	Eukaryota; __Opisthokonta; __Fungi; __Basidiomycota; __Agaricomycotina; __Tremellomycetes; __Tremella; __Tremella_pertusariae
JN043536	143	0	26	1	0	2	Eukaryota; __Opisthokonta; __Fungi; __Basidiomycota; __Agaricomycotina; __Tremellomycetes; __Tremella; __Tremella_tuckerae
X60182	99	0	18	1	15	52	Eukaryota; __Opisthokonta; __Fungi; __Basidiomycota; __Agaricomycotina; __Tremellomycetes; __Trichosporon; __Trichosporon_cutaneum
EF638485	181	0	0	0	0	7	Eukaryota; __Opisthokonta; __Fungi; __Basidiomycota; __Agaricomycotina; __Tremellomycetes; __uncultured_Basidiomycota
AY233339	0	0	0	0	0	0	Eukaryota; __Opisthokonta; __Fungi; __Basidiomycota; __Pucciniomycotina; __Agaricostilbomycetes; __Bensingtonia; __Bensingtonia_changbaiensis
D38236	0	0	0	0	0	0	Eukaryota; __Opisthokonta; __Fungi; __Basidiomycota; __Pucciniomycotina; __Agaricostilbomycetes; __Bensingtonia; __Bensingtonia_miscanthi
DQ234543	0	0	0	0	0	0	Eukaryota; __Opisthokonta; __Fungi; __Basidiomycota; __Pucciniomycotina; __Agaricostilbomycetes; __Bensingtonia; __Bensingtonia_yuccicola
JN546138	2	0	0	0	336	499	Eukaryota; __Opisthokonta; __Fungi; __Basidiomycota; __Pucciniomycotina; __Cystobasidiomycetes; __Rhodotorula; __Rhodotorula_minuta
FJ212321	70	0	0	0	24	26	Eukaryota; __Opisthokonta; __Fungi; __Basidiomycota; __Pucciniomycotina; __Cystobasidiomycetes; __Rhodotorula; __Rhodotorula_slooffiae
EF441960	0	0	0	0	7	22	Eukaryota; __Opisthokonta; __Fungi; __Basidiomycota; __Pucciniomycotina; __Microbotryomycetes; __uncultured_Basidiomycota
JF784006	106	886	13	1483	0	7	Eukaryota; __Opisthokonta; __Fungi; __Basidiomycota; __Ustilaginomycotina; __Exobasidiomycetes; __Malassezia; __Demodex; __Demodex_folliculorum
EU192368	1	0	129	0	0	0	Eukaryota; __Opisthokonta; __Fungi; __Basidiomycota; __Ustilaginomycotina; __Exobasidiomycetes; __Malassezia; __Malassezia_slooffiae
AF139485	74	0	0	0	0	144	Eukaryota; __Opisthokonta; __Fungi; __Basidiomycota; __Ustilaginomycotina; __Exobasidiomycetes; __Malassezia; __Pthirus; __Pthirus_pubis_crab_louse
AF530542	0	53	0	67	0	0	Eukaryota; __Opisthokonta; __Fungi; __Basidiomycota; __Ustilaginomycotina; __Exobasidiomycetes; __Malassezia; __uncultured_Basidiomycota
AF372708	0	11	0	52	1	0	Eukaryota; __Opisthokonta; __Fungi; __Basidiomycota; __Ustilaginomycotina; __Exobasidiomycetes; __Malassezia; __uncultured_Basidiomycota
DQ504360	0	25	0	25	0	0	Eukaryota; __Opisthokonta; __Fungi; __Basidiomycota; __Ustilaginomycotina; __Exobasidiomycetes; __Malassezia; __uncultured_Basidiomycota
FJ814762	22	14	64	9	0	119	Eukaryota; __Opisthokonta; __Fungi; __Basidiomycota; __Ustilaginomycotina; __Exobasidiomycetes; __Malassezia; __uncultured_Basidiomycota
DQ504358	1	0	1331	0	0	0	Eukaryota; __Opisthokonta; __Fungi; __Basidiomycota; __Ustilaginomycotina; __Exobasidiomycetes; __Malassezia; __uncultured_Basidiomycota
EF682454	0	92	0	101	0	0	Eukaryota; __Opisthokonta; __Fungi; __Basidiomycota; __Ustilaginomycotina; __Exobasidiomycetes; __Malassezia; __uncultured_eukaryote
GU823117	12	0	0	0	0	13	Eukaryota; __Opisthokonta; __Fungi; __Basidiomycota; __Ustilaginomycotina; __Exobasidiomycetes; __Malassezia; __uncultured_stramenopile
GU823568	1	0	161	0	0	2	Eukaryota; __Opisthokonta; __Fungi; __Basidiomycota; __Ustilaginomycotina; __Exobasidiomycetes; __Malassezia; __uncultured_stramenopile
JN546139	16	0	63	0	0	4	Eukaryota; __Opisthokonta; __Fungi; __Basidiomycota; __Ustilaginomycotina; __Exobasidiomycetes; __Tilletiopsis; __Tilletiopsis_albescens
X62396	96	215	55	391	16	48	Eukaryota; __Opisthokonta; __Fungi; __Basidiomycota; __Ustilaginomycotina; __Ustilaginomycetes; __Ustilago; __Ustilago_maydis
JQ226527	19	2	0	0	0	7	Eukaryota; __Opisthokonta; __Holozoa; __Choanomonada; __Acanthoecida; __Diaphanoeca; __uncultured_marine_archaeon
EU371175	24	0	0	0	0	9	Eukaryota; __Opisthokonta; __Holozoa; __Choanomonada; __Acanthoecida; __Diaphanoeca; __uncultured_marine_eukaryote
L42528	20	0	5	0	0	1	Eukaryota; __Opisthokonta; __Holozoa; __Corallochytrium; __Corallochytrium_limacisporum
GU385597	51	1	0	6	22	2	Eukaryota; __Opisthokonta; __Holozoa; __Filasterea; __M1-18C07; __uncultured_marine_eukaryote
AY692319	2	0	0	0	136	0	Eukaryota; __Opisthokonta; __Holozoa; __Ichthyosporea; __Rhinosporideacae; __Amphibiocystidium; __Amphibiocystidium_ranae
L29455	0	0	0	0	243	5	Eukaryota; __Opisthokonta; __Holozoa; __Ichthyosporea; __Rhinosporideacae; __Sphaerothecum; __Choanoflagellida; __Choanoflagellida
Z83750	8	58	77	58	11	24	Eukaryota; __Opisthokonta; __Metazoa; __Annelida; __Family_Incertae_Sedis; __Enchytraeidae; __Enchytraeus; __Enchytraeus_sp.
Z83753	19	1	6	11	10	9	Eukaryota; __Opisthokonta; __Metazoa; __Annelida; __Family_Incertae_Sedis; __Enchytraeidae; __Lumbricus; __Lumbricus_rubellus_humus_earthworm
HM070368	1	35	28	11	4	4	Eukaryota; __Opisthokonta; __Metazoa; __Arthropoda; __Chelicerata; __Arachnida; __Spinibdella; __Spinibdella_sp._AP-2010
L26521	4	102	103	78	12	10	Eukaryota; __Opisthokonta; __Metazoa; __Arthropoda; __Crustacea; __Maxillopoda; __Ulophysema; __Ulophysema_oeresundense
EF024821	11	12	11	9	18	7	Eukaryota; __Opisthokonta; __Metazoa; __Arthropoda; __Hexapoda; __Collembola; __Sminthuridae; __Sminthuridae_environmental_sample
HQ124301	0	32	39	16	3	2	Eukaryota; __Opisthokonta; __Metazoa; __Arthropoda; __Hexapoda; __Insecta; __Linognathoides; __Linognathoides_marmotae
Z97579	1	7	10	12	5	3	Eukaryota; __Opisthokonta; __Metazoa; __Arthropoda; __Hexapoda; __Insecta; __Prosphena; __Prosphena_scudderi
Y12900	2	61	65	36	9	13	Eukaryota; __Opisthokonta; __Metazoa; __Arthropoda; __Hexapoda; __Insecta; __Sympetrum; __Sympetrum_fonscolombii
Y18750	0	17	10	12	1	2	Eukaryota; __Opisthokonta; __Metazoa; __Arthropoda; __Hexapoda; __Insecta; __Triatoma; __Triatoma_infestans
AF173263	0	40	36	25	5	11	Eukaryota; __Opisthokonta; __Metazoa; __Arthropoda; __Myriapoda; __Chilopoda; __Ribautia; __Ribautia_n._sp._GG-2000
Z86098	10	6	4	6	13	4	Eukaryota; __Opisthokonta; __Metazoa; __Cnidaria; __Anthozoa; __Anthopleura; __Anthopleura_midori
Z86106	25	1	2	23	35	2	Eukaryota; __Opisthokonta; __Metazoa; __Cnidaria; __Anthozoa; __Virgularia; __Virgularia_gustaviana
AF188394	23	519	441	255	52	70	Eukaryota; __Opisthokonta; __Metazoa; __Craniata; __Acipenseriformes; __Acipenser; __Acipenser_fulvescens
AF188400	0	12	9	5	0	4	Eukaryota; __Opisthokonta; __Metazoa; __Craniata; __Acipenseriformes; __Acipenser; __Acipenser_fulvescens
X59733	17	533	501	260	66	75	Eukaryota; __Opisthokonta; __Metazoa; __Craniata; __Amphibia; __Xenopus; __Xenopus_borealis_Kenyan_clawed_frog
AF173614	14	239	293	158	35	26	Eukaryota; __Opisthokonta; __Metazoa; __Craniata; __Archosauria; __Anas; __Anas_platyrhynchos
AY049810	17	386	322	240	42	49	Eukaryota; __Opisthokonta; __Metazoa; __Craniata; __Chondrichthyes; __Apristurus; __Apristurus_profundorum_deepwater_catshark
AY049813	6	0	0	32	1	9	Eukaryota; __Opisthokonta; __Metazoa; __Craniata; __Chondrichthyes; __Callorhinchus; __Callorhinchus_milii_ghost_shark
M97576	11	7	11	16	20	10	Eukaryota; __Opisthokonta; __Metazoa; __Craniata; __Chondrichthyes; __Rhinobatos; __Rhinobatos_lentiginosus_Atlantic_guitarfish
M91182	16	36	16	143	23	39	Eukaryota; __Opisthokonta; __Metazoa; __Craniata; __Chondrichthyes; __Sebastolobus; __Sebastolobus_altivelis
AJ311672	10	178	211	160	44	44	Eukaryota; __Opisthokonta; __Metazoa; __Craniata; __Lepidosauria; __Crocodylus; __Crocodylus_niloticus_Nile_crocodile
EU727190	12	19	15	35	18	19	Eukaryota; __Opisthokonta; __Metazoa; __Craniata; __Lepidosauria; __Crocodylus; __Crocodylus_siamensis_Siamese_crocodile
AAEX03009158	0	27	13	15	5	4	Eukaryota; __Opisthokonta; __Metazoa; __Craniata; __Mammalia; __Canis; __Canis_lupus_familiaris_dog
ABRO01007661	21	610	634	385	107	96	Eukaryota; __Opisthokonta; __Metazoa; __Craniata; __Mammalia; __Dipodomys; __Dipodomys_ordii_Ord's_kangaroo_rat
ABRO01518868	11	96	114	139	43	44	Eukaryota; __Opisthokonta; __Metazoa; __Craniata; __Mammalia; __Dipodomys; __Dipodomys_ordii_Ord's_kangaroo_rat
ABRO01522856	6	0	0	95	24	30	Eukaryota; __Opisthokonta; __Metazoa; __Craniata; __Mammalia; __Dipodomys; __Dipodomys_ordii_Ord's_kangaroo_rat
ABRO01505308	4	27	28	75	18	28	Eukaryota; __Opisthokonta; __Metazoa; __Craniata; __Mammalia; __Dipodomys; __Dipodomys_ordii_Ord's_kangaroo_rat
ABRO01007649	4	0	0	54	14	17	Eukaryota; __Opisthokonta; __Metazoa; __Craniata; __Mammalia; __Dipodomys; __Dipodomys_ordii_Ord's_kangaroo_rat
ABRO01519093	1	21	29	14	2	4	Eukaryota; __Opisthokonta; __Metazoa; __Craniata; __Mammalia; __Dipodomys; __Dipodomys_ordii_Ord's_kangaroo_rat
ABRO01525681	1	18	12	13	1	5	Eukaryota; __Opisthokonta; __Metazoa; __Craniata; __Mammalia; __Dipodomys; __Dipodomys_ordii_Ord's_kangaroo_rat
AAIY01568589	298	7272	7291	4278	943	915	Eukaryota; __Opisthokonta; __Metazoa; __Craniata; __Mammalia; __Echinops; __Echinops_telfairi_small_Madagascar_hedgehog
AAIY01778683	17	34	28	191	49	59	Eukaryota; __Opisthokonta; __Metazoa; __Craniata; __Mammalia; __Echinops; __Echinops_telfairi_small_Madagascar_hedgehog
AAWR02045098	433	13805	14499	6759	1475	1828	Eukaryota; __Opisthokonta; __Metazoa; __Craniata; __Mammalia; __Equus; __Equus_caballus_horse
AAWR02000390	130	3040	3145	1879	418	520	Eukaryota; __Opisthokonta; __Metazoa; __Craniata; __Mammalia; __Equus; __Equus_caballus_horse
ACBE01179499	179	5222	5107	2472	595	626	Eukaryota; __Opisthokonta; __Metazoa; __Craniata; __Mammalia; __Felis; __Felis_catus_domestic_cat
AC091632	17	398	173	248	78	66	Eukaryota; __Opisthokonta; __Metazoa; __Craniata; __Mammalia; __Homo; __Homo_sapiens_human
DD408157	0	6	5	33	13	12	Eukaryota; __Opisthokonta; __Metazoa; __Craniata; __Mammalia; __Homo; __Homo_sapiens_human
AEHK01400485	26	540	522	391	105	100	Eukaryota; __Opisthokonta; __Metazoa; __Craniata; __Mammalia; __Macaca; __Macaca_mulatta_Rhesus_monkey
CAAA01223464	18	836	835	435	121	112	Eukaryota; __Opisthokonta; __Metazoa; __Craniata; __Mammalia; __Mus; __Mus_musculus_house_mouse
AK173067	6	92	110	58	10	17	Eukaryota; __Opisthokonta; __Metazoa; __Craniata; __Mammalia; __Mus; __Mus_musculus_house_mouse
JN163869	319	7058	6756	4234	959	1025	Eukaryota; __Opisthokonta; __Metazoa; __Craniata; __Mammalia; __Nyctereutes; __Nyctereutes_procyonoides_raccoon_dog
AAYZ01662159	573	12374	12393	8044	1793	2200	Eukaryota; __Opisthokonta; __Metazoa; __Craniata; __Mammalia; __Ochotona; __Ochotona_princeps_American_pika
AAYZ01658110	3	53	48	25	4	7	Eukaryota; __Opisthokonta; __Metazoa; __Craniata; __Mammalia; __Ochotona; __Ochotona_princeps_American_pika
AAYZ01407065	0	16	26	6	2	3	Eukaryota; __Opisthokonta; __Metazoa; __Craniata; __Mammalia; __Ochotona; __Ochotona_princeps_American_pika
EZ803496	229	8	13	1882	52	182	Eukaryota; __Opisthokonta; __Metazoa; __Craniata; __Mammalia; __Oncorhynchus; __Oncorhynchus_mykiss_rainbow_trout
AJ311679	4	25	20	27	6	8	Eukaryota; __Opisthokonta; __Metazoa; __Craniata; __Mammalia; __Ornithorhynchus; __Ornithorhynchus_anatinus_platypus
AAPN01185083	2	34	46	11	5	7	Eukaryota; __Opisthokonta; __Metazoa; __Craniata; __Mammalia; __Ornithorhynchus; __Ornithorhynchus_anatinus_platypus
X06778	964	19834	19086	13530	3180	3582	Eukaryota; __Opisthokonta; __Metazoa; __Craniata; __Mammalia; __Oryctolagus; __Oryctolagus_cuniculus_rabbit
AAGW02077987	42	1038	1101	593	134	161	Eukaryota; __Opisthokonta; __Metazoa; __Craniata; __Mammalia; __Oryctolagus; __Oryctolagus_cuniculus_rabbit
AAGW02076165	33	723	719	442	104	114	Eukaryota; __Opisthokonta; __Metazoa; __Craniata; __Mammalia; __Oryctolagus; __Oryctolagus_cuniculus_rabbit
X00640	2	127	128	61	19	17	Eukaryota; __Opisthokonta; __Metazoa; __Craniata; __Mammalia; __Oryctolagus; __Oryctolagus_cuniculus_rabbit
M11188	83	2446	2228	1189	283	336	Eukaryota; __Opisthokonta; __Metazoa; __Craniata; __Mammalia; __Rattus; __Rattus_norvegicus_Norway_rat
AC118305	2	50	45	29	3	4	Eukaryota; __Opisthokonta; __Metazoa; __Craniata; __Mammalia; __Rattus; __Rattus_norvegicus_Norway_rat
AAXM01000573	0	6	10	9	1	4	Eukaryota; __Opisthokonta; __Metazoa; __Craniata; __Mammalia; __Rattus; __Rattus_norvegicus_Norway_rat
AALT01033007	1	12	14	11	3	1	Eukaryota; __Opisthokonta; __Metazoa; __Craniata; __Mammalia; __Sorex; __Sorex_araneus_European_shrew
AALT01048750	0	4	41	11	1	3	Eukaryota; __Opisthokonta; __Metazoa; __Craniata; __Mammalia; __Sorex; __Sorex_araneus_European_shrew
ABRN02370906	19	856	760	302	82	90	Eukaryota; __Opisthokonta; __Metazoa; __Craniata; __Mammalia; __Tursiops; __Tursiops_truncatus_bottlenosed_dolphin
ABRN02298777	5	43	27	55	10	22	Eukaryota; __Opisthokonta; __Metazoa; __Craniata; __Mammalia; __Tursiops; __Tursiops_truncatus_bottlenosed_dolphin
ABRN02315288	2	33	22	32	4	5	Eukaryota; __Opisthokonta; __Metazoa; __Craniata; __Mammalia; __Tursiops; __Tursiops_truncatus_bottlenosed_dolphin
ABRN02356284	2	26	46	32	3	12	Eukaryota; __Opisthokonta; __Metazoa; __Craniata; __Mammalia; __Tursiops; __Tursiops_truncatus_bottlenosed_dolphin
ABRN02116479	1	40	51	28	8	9	Eukaryota; __Opisthokonta; __Metazoa; __Craniata; __Mammalia; __Tursiops; __Tursiops_truncatus_bottlenosed_dolphin
ABRN02175499	2	24	26	22	6	2	Eukaryota; __Opisthokonta; __Metazoa; __Craniata; __Mammalia; __Tursiops; __Tursiops_truncatus_bottlenosed_dolphin
ABRR01464334	6	348	293	162	29	62	Eukaryota; __Opisthokonta; __Metazoa; __Craniata; __Mammalia; __Vicugna; __Vicugna_pacos_alpaca
ABRR01537068	3	20	18	48	7	11	Eukaryota; __Opisthokonta; __Metazoa; __Craniata; __Mammalia; __Vicugna; __Vicugna_pacos_alpaca
ABRR01499410	2	34	41	13	1	1	Eukaryota; __Opisthokonta; __Metazoa; __Craniata; __Mammalia; __Vicugna; __Vicugna_pacos_alpaca
X98842	12	2	1	40	3	4	Eukaryota; __Opisthokonta; __Metazoa; __Craniata; __Teleostei; __Albula; __Albula_vulpes_bonefish
FM946071	8	3	0	48	1	6	Eukaryota; __Opisthokonta; __Metazoa; __Craniata; __Teleostei; __Anguilla; __Anguilla_rostrata_American_eel
X98844	7	16	13	53	2	9	Eukaryota; __Opisthokonta; __Metazoa; __Craniata; __Teleostei; __Echiophis; __Echiophis_punctifer
X98841	211	377	338	1444	95	180	Eukaryota; __Opisthokonta; __Metazoa; __Craniata; __Teleostei; __Elops; __Elops_hawaiensis_Hawaiian_ladyfish
FJ176794	39	0	0	264	8	25	Eukaryota; __Opisthokonta; __Metazoa; __Craniata; __Teleostei; __Epinephelus; __Epinephelus_moara
X98840	5	2	0	49	3	5	Eukaryota; __Opisthokonta; __Metazoa; __Craniata; __Teleostei; __Hiodon; __Hiodon_alosoides_goldeye
FJ710863	1	6	17	8	1	3	Eukaryota; __Opisthokonta; __Metazoa; __Craniata; __Teleostei; __Misgurnus; __Misgurnus_anguillicaudatus_oriental_weatherfish
HQ615570	4	1	0	46	1	7	Eukaryota; __Opisthokonta; __Metazoa; __Craniata; __Teleostei; __Nannoperca; __Nannoperca_australis
AF030250	4	2	1	23	0	4	Eukaryota; __Opisthokonta; __Metazoa; __Craniata; __Teleostei; __Oncorhynchus; __Oncorhynchus_kisutch_coho_salmon
EZ912277	57	636	655	634	93	149	Eukaryota; __Opisthokonta; __Metazoa; __Craniata; __Teleostei; __Oncorhynchus; __Oncorhynchus_mykiss_rainbow_trout
FJ710884	5	0	1	26	2	7	Eukaryota; __Opisthokonta; __Metazoa; __Craniata; __Teleostei; __Retropinna; __Retropinna_semoni_Australian_smelt
AGKD01490740	29	1	0	205	10	40	Eukaryota; __Opisthokonta; __Metazoa; __Craniata; __Teleostei; __Salmo; __Salmo_salar_Atlantic_salmon
AGKD01485464	8	0	0	53	0	4	Eukaryota; __Opisthokonta; __Metazoa; __Craniata; __Teleostei; __Salmo; __Salmo_salar_Atlantic_salmon
AGKD01462247	7	28	24	40	4	9	Eukaryota; __Opisthokonta; __Metazoa; __Craniata; __Teleostei; __Salmo; __Salmo_salar_Atlantic_salmon
AGKD01510984	5	0	0	34	0	5	Eukaryota; __Opisthokonta; __Metazoa; __Craniata; __Teleostei; __Salmo; __Salmo_salar_Atlantic_salmon
AGKD01517506	4	0	0	9	0	8	Eukaryota; __Opisthokonta; __Metazoa; __Craniata; __Teleostei; __Salmo; __Salmo_salar_Atlantic_salmon
CAAE01002589	0	22	28	17	2	1	Eukaryota; __Opisthokonta; __Metazoa; __Craniata; __Teleostei; __Tetraodon; __Tetraodon_nigroviridis
Z37127	3	13	7	13	3	3	Eukaryota; __Opisthokonta; __Metazoa; __Echinodermata; __Family_Incertae_Sedis; __Eucidaris; __Eucidaris_tribuloides
Z80953	8	163	167	51	12	16	Eukaryota; __Opisthokonta; __Metazoa; __Echinodermata; __Family_Incertae_Sedis; __Ophiomyxa; __Ophiomyxa_brevirima
Z37149	15	428	400	237	46	49	Eukaryota; __Opisthokonta; __Metazoa; __Echinodermata; __Family_Incertae_Sedis; __Psammechinus; __Psammechinus_miliaris_sand_urchin
Z37134	5	108	101	55	12	16	Eukaryota; __Opisthokonta; __Metazoa; __Echinodermata; __Family_Incertae_Sedis; __Tripneustes; __Tripneustes_gratilla_Hawaiian_sea_urchin
AM231775	2	10	12	11	1	1	Eukaryota; __Opisthokonta; __Metazoa; __Gastrotricha; __Chaetonotidae; __Musellifer; __Musellifer_delamarei
AM774554	0	37	32	35	11	12	Eukaryota; __Opisthokonta; __Metazoa; __Mollusca; __Bivalvia; __Heteroconchia; __Caecella; __Caecella_horsfieldi
EF426289	2	2	3	15	0	0	Eukaryota; __Opisthokonta; __Metazoa; __Mollusca; __Bivalvia; __Heteroconchia; __Cyclina; __Cyclina_sinensis
M84229	31	0	1	0	0	17	Eukaryota; __Opisthokonta; __Metazoa; __Nematoda; __Chromadorea; __Strongyloididae; __Strongyloides; __Strongyloides_stercoralis
HM118542	48	0	2	9	13	4	Eukaryota; __Opisthokonta; __Metazoa; __Porifera; __Demospongiae; __Corticium; __Corticium_sp._2_EG-2011
HM118544	25	1	2	6	17	2	Eukaryota; __Opisthokonta; __Metazoa; __Porifera; __Demospongiae; __Plakina; __Plakina_jani
HM118536	97	4	10	61	111	36	Eukaryota; __Opisthokonta; __Metazoa; __Porifera; __Homoscleromorpha; __Oscarella; __Oscarella_lobularis
DQ297718	0	0	0	0	0	0	Eukaryota; __Opisthokonta; __Metazoa; __Rotifera; __Family_Incertae_Sedis; __Proales; __Proales_reinhardti
FJ577831	0	0	0	0	0	0	Eukaryota; __Opisthokonta; __Metazoa; __Rotifera; __Family_Incertae_Sedis; __uncultured_metazoan
JN825699	0	0	0	0	0	0	Eukaryota; __Opisthokonta; __Metazoa; __Rotifera; __Family_Incertae_Sedis; __uncultured_metazoan
EF024939	28	0	0	0	6	17	Eukaryota; __Opisthokonta; __uncultured; __uncultured_Eimeriidae
EF024332	0	0	84	0	2	0	Eukaryota; __RT5iin25; __uncultured_Auriculariaceae
Z15104	0	0	0	0	0	0	Eukaryota; __SAR; __Alveolata; __Apicomplexa; __Aconoidasida; __Piroplasmorida; __Babesia; __Babesia_caballi
Z48751	81	0	7	6	8	8	Eukaryota; __SAR; __Alveolata; __Apicomplexa; __Aconoidasida; __Piroplasmorida; __Babesia; __Babesia_divergens
EF024539	17	0	1	31	14	1	Eukaryota; __SAR; __Alveolata; __Apicomplexa; __Conoidasida; __Gregarinasina; __Eugregarinorida; __Elev-18S-1089; __uncultured_Eimeriidae
M97908	236	0	0	0	0	16	Eukaryota; __SAR; __Alveolata; __Ciliophora; __Intramacronucleata; __Conthreep; __Colpodea; __Colpodida; __Colpoda; __Colpoda_inflata
JF747216	182	0	0	0	0	1	Eukaryota; __SAR; __Alveolata; __Ciliophora; __Intramacronucleata; __Conthreep; __Colpodea; __Colpodida; __Colpoda; __Colpoda_sp._MD-2011
JN635491	57	0	0	0	0	3	Eukaryota; __SAR; __Alveolata; __Ciliophora; __Intramacronucleata; __Conthreep; __Colpodea; __Colpodida; __Colpoda; __uncultured_eukaryote
HQ337902	173	0	0	0	0	3	Eukaryota; __SAR; __Alveolata; __Ciliophora; __Intramacronucleata; __Conthreep; __Colpodea; __Colpodida; __Maryna; __Maryna_ovata
JF747217	325	0	0	0	0	10	Eukaryota; __SAR; __Alveolata; __Ciliophora; __Intramacronucleata; __Conthreep; __Colpodea; __Colpodida; __Maryna; __Maryna_umbrellata
JF747219	72	0	0	0	0	0	Eukaryota; __SAR; __Alveolata; __Ciliophora; __Intramacronucleata; __Conthreep; __Colpodea; __Colpodida; __Maryna; __Pseudomaryna; __Pseudomaryna_sp._MD-2011
EU039902	236	0	0	0	0	1	Eukaryota; __SAR; __Alveolata; __Ciliophora; __Intramacronucleata; __Conthreep; __Colpodea; __Colpodida; __Pseudoplatyophyra; __Mykophagophrys; __Mykophagophrys_terricola
JN020237	102	0	0	0	0	2	Eukaryota; __SAR; __Alveolata; __Ciliophora; __Intramacronucleata; __Conthreep; __Colpodea; __Colpodida; __Pseudoplatyophyra; __uncultured_alveolate
EF023599	75	0	0	0	0	0	Eukaryota; __SAR; __Alveolata; __Ciliophora; __Intramacronucleata; __Conthreep; __Colpodea; __Colpodida; __Pseudoplatyophyra; __uncultured_Eimeriidae
JN635480	43	0	0	0	0	5	Eukaryota; __SAR; __Alveolata; __Ciliophora; __Intramacronucleata; __Conthreep; __Colpodea; __Colpodida; __Pseudoplatyophyra; __uncultured_eukaryote
JN020238	44	0	0	0	0	1	Eukaryota; __SAR; __Alveolata; __Ciliophora; __Intramacronucleata; __Conthreep; __Colpodea; __Colpodida; __uncultured_alveolate
X65151	26	0	0	0	0	2	Eukaryota; __SAR; __Alveolata; __Ciliophora; __Intramacronucleata; __Conthreep; __Nassophorea; __Pseudomicrothorax; __Pseudomicrothorax_dubius
U51554	0	0	0	0	0	0	Eukaryota; __SAR; __Alveolata; __Ciliophora; __Intramacronucleata; __Conthreep; __Oligohymenophorea; __Scuticociliatia; __Anophryoides; __Anophryoides_haemophila
GQ214552	0	0	0	0	0	0	Eukaryota; __SAR; __Alveolata; __Ciliophora; __Intramacronucleata; __Conthreep; __Oligohymenophorea; __Scuticociliatia; __Glauconema; __Glauconema_trihymene
AB505510	0	0	0	0	0	0	Eukaryota; __SAR; __Alveolata; __Ciliophora; __Intramacronucleata; __Conthreep; __Oligohymenophorea; __Scuticociliatia; __Homalogastra; __uncultured_eukaryote
AB695448	0	0	0	0	0	1	Eukaryota; __SAR; __Alveolata; __Ciliophora; __Intramacronucleata; __Conthreep; __Oligohymenophorea; __Scuticociliatia; __uncultured_eukaryote
HM030917	25	0	0	0	0	0	Eukaryota; __SAR; __Alveolata; __Ciliophora; __Intramacronucleata; __Conthreep; __Phyllopharyngea; __Cyrtophoria; __Chilodonella; __uncultured_eukaryote
X71134	19	0	0	0	0	0	Eukaryota; __SAR; __Alveolata; __Ciliophora; __Intramacronucleata; __Conthreep; __Phyllopharyngea; __Cyrtophoria; __Trithigmostoma; __Trithigmostoma_steini
FJ577819	3	0	0	0	0	0	Eukaryota; __SAR; __Alveolata; __Ciliophora; __Intramacronucleata; __Conthreep; __Phyllopharyngea; __Cyrtophoria; __Trithigmostoma; __uncultured_ciliate
FJ346569	0	0	0	0	0	0	Eukaryota; __SAR; __Alveolata; __Ciliophora; __Intramacronucleata; __Spirotrichea; __Euplotia; __Euplotes; __Euplotes_encysticus
JF903799	0	0	0	0	0	0	Eukaryota; __SAR; __Alveolata; __Ciliophora; __Intramacronucleata; __Spirotrichea; __Euplotia; __Euplotes; __Euplotes_euryhalinus
JN880476	28	0	0	0	0	0	Eukaryota; __SAR; __Alveolata; __Ciliophora; __Intramacronucleata; __Spirotrichea; __Hypotrichia; __Anteholosticha; __Anteholosticha_pulchra
AY498655	39	0	0	0	0	0	Eukaryota; __SAR; __Alveolata; __Ciliophora; __Intramacronucleata; __Spirotrichea; __Hypotrichia; __Gonostomum; __Gonostomum_namibiense
GU479972	68	0	0	0	0	0	Eukaryota; __SAR; __Alveolata; __Ciliophora; __Intramacronucleata; __Spirotrichea; __Hypotrichia; __Halteria; __uncultured_stichotrich
EU399527	0	0	0	0	1	0	Eukaryota; __SAR; __Alveolata; __Ciliophora; __Intramacronucleata; __Spirotrichea; __Hypotrichia; __Meseres; __Meseres_corlissi
JN880477	0	0	0	0	0	0	Eukaryota; __SAR; __Alveolata; __Ciliophora; __Intramacronucleata; __Spirotrichea; __Hypotrichia; __Metaurostylopsis; __Metaurostylopsis_struederkypkeae
FN429124	281	0	0	0	0	0	Eukaryota; __SAR; __Alveolata; __Ciliophora; __Intramacronucleata; __Spirotrichea; __Hypotrichia; __Oxytricha; __Oxytricha_sp._Ox_L1
X53485	171	0	0	0	0	0	Eukaryota; __SAR; __Alveolata; __Ciliophora; __Intramacronucleata; __Spirotrichea; __Hypotrichia; __Pleurotricha; __Onychodromus; __Onychodromus_quadricornutus
GU070861	0	0	0	0	0	0	Eukaryota; __SAR; __Alveolata; __Ciliophora; __Intramacronucleata; __Spirotrichea; __Hypotrichia; __Stylonychia; __invertebrate_environmental_sample
FN429123	88	0	0	0	0	0	Eukaryota; __SAR; __Alveolata; __Ciliophora; __Intramacronucleata; __Spirotrichea; __Hypotrichia; __Stylonychia; __Oxytricha; __Oxytricha_sp._Oc_L1
JN036649	61	0	0	0	0	0	Eukaryota; __SAR; __Alveolata; __Ciliophora; __Intramacronucleata; __Spirotrichea; __Hypotrichia; __Stylonychia; __Sterkiella; __Sterkiella_sp._KK-2011
X03947	77	0	0	0	0	0	Eukaryota; __SAR; __Alveolata; __Ciliophora; __Intramacronucleata; __Spirotrichea; __Hypotrichia; __Tetmemena; __Tetmemena_pustulata
EF024076	0	0	0	0	0	0	Eukaryota; __SAR; __Alveolata; __Ciliophora; __Intramacronucleata; __Spirotrichea; __Hypotrichia; __uncultured; __uncultured_eukaryote
EF023109	1	0	0	0	0	0	Eukaryota; __SAR; __Alveolata; __Ciliophora; __Intramacronucleata; __Spirotrichea; __Hypotrichia; __uncultured; __uncultured_Oxytrichidae
JF730812	176	0	0	0	0	0	Eukaryota; __SAR; __Alveolata; __Ciliophora; __Intramacronucleata; __Spirotrichea; __Hypotrichia; __uncultured_eukaryote
AB695452	0	0	0	0	0	0	Eukaryota; __SAR; __Alveolata; __Ciliophora; __Intramacronucleata; __Spirotrichea; __Hypotrichia; __uncultured_eukaryote
JN712658	0	0	0	0	0	0	Eukaryota; __SAR; __Alveolata; __Ciliophora; __Intramacronucleata; __Spirotrichea; __Oligotrichia; __Pseudotontonia; __Spirostrombidium; __Spirostrombidium_sp._WS-2012
JF791016	0	0	0	0	0	0	Eukaryota; __SAR; __Alveolata; __Ciliophora; __Intramacronucleata; __Spirotrichea; __Oligotrichia; __Strombidium; __Strombidium_cf._basimorphum
FJ422988	0	0	0	0	0	0	Eukaryota; __SAR; __Alveolata; __Ciliophora; __Intramacronucleata; __Spirotrichea; __Oligotrichia; __uncultured; __Novistrombidium; __Novistrombidium_orientale
AY665048	0	0	0	0	0	0	Eukaryota; __SAR; __Alveolata; __Ciliophora; __Intramacronucleata; __Spirotrichea; __Oligotrichia; __uncultured; __uncultured_eukaryote
JF826330	0	0	0	0	0	0	Eukaryota; __SAR; __Alveolata; __Dinoflagellata; __Dinophyceae; __Gymnodiniphycidae; __Gymnodinium_clade; __Chytriodinium; __uncultured_marine_alveolate
DQ084522	0	0	0	0	0	0	Eukaryota; __SAR; __Alveolata; __Dinoflagellata; __Dinophyceae; __Gymnodiniphycidae; __Gyrodinium; __Gyrodinium_instriatum
U37365	0	0	0	0	0	0	Eukaryota; __SAR; __Alveolata; __Dinoflagellata; __Dinophyceae; __Gymnodiniphycidae; __Suessiaceae; __Pelagodinium; __Pelagodinium_beii
U52354	0	0	0	0	0	0	Eukaryota; __SAR; __Alveolata; __Dinoflagellata; __Dinophyceae; __Peridiniphycidae; __Thoracosphaeraceae; __Scrippsiella; __unidentified_symbiotic_dinoflagellate_from_Collozoum_caudatum
L13716	0	0	0	0	0	0	Eukaryota; __SAR; __Alveolata; __Dinoflagellata; __Dinophyceae; __Phytodiniales; __Gloeodinium; __Gloeodinium_viscum
Y16233	1	0	0	0	0	0	Eukaryota; __SAR; __Alveolata; __Dinoflagellata; __Dinophyceae; __Prorocentrales; __Prorocentrum; __Prorocentrum_panamensis
EF100214	0	0	0	0	0	0	Eukaryota; __SAR; __Alveolata; __Protalveolata; __Colpodellida; __uncultured_eukaryote
HQ219457	0	0	0	0	0	0	Eukaryota; __SAR; __Alveolata; __Protalveolata; __Perkinsidae; __A31; __uncultured_alveolate
AY919736	0	0	0	0	0	0	Eukaryota; __SAR; __Alveolata; __Protalveolata; __Perkinsidae; __A31; __uncultured_freshwater_eukaryote
JF791082	4	0	0	0	0	0	Eukaryota; __SAR; __Alveolata; __Protalveolata; __Syndiniales; __Duboscquella; __uncultured_Duboscquella
JF826336	0	0	2	24	2	288	Eukaryota; __SAR; __Alveolata; __Protalveolata; __Syndiniales; __Syndiniales_Group_I; __uncultured_marine_alveolate
JF826363	0	0	0	0	0	0	Eukaryota; __SAR; __Alveolata; __Protalveolata; __Syndiniales; __Syndiniales_Group_I; __uncultured_marine_alveolate
JF826392	0	0	0	0	0	0	Eukaryota; __SAR; __Alveolata; __Protalveolata; __Syndiniales; __Syndiniales_Group_I; __uncultured_marine_alveolate
DQ386752	0	0	0	0	0	0	Eukaryota; __SAR; __Alveolata; __Protalveolata; __Syndiniales; __Syndiniales_Group_I; __uncultured_marine_picoplankton
JF791009	0	0	0	0	0	0	Eukaryota; __SAR; __Alveolata; __Protalveolata; __Syndiniales; __Syndiniales_Group_V; __uncultured_syndiniales
EU793694	0	0	0	0	0	0	Eukaryota; __SAR; __Alveolata; __Protalveolata; __Syndiniales; __Syndiniales_Group_V; __uncultured_syndiniales
U42448	3	0	0	0	37	0	Eukaryota; __SAR; __Rhizaria; __Cercozoa; __Cercomonadidae; __Cercomonas; __Cercomonas_sp._ATCC_50316
U42449	0	0	0	0	1	0	Eukaryota; __SAR; __Rhizaria; __Cercozoa; __Cercomonadidae; __Cercomonas; __Cercomonas_sp._ATCC_50317
FJ790720	0	0	0	0	64	0	Eukaryota; __SAR; __Rhizaria; __Cercozoa; __Cercomonadidae; __Cercomonas; __Paracercomonas; __Paracercomonas_minima
EF023582	0	0	0	0	1	0	Eukaryota; __SAR; __Rhizaria; __Cercozoa; __Cercomonadidae; __Cercomonas; __uncultured_cercomonad
EU567292	0	0	0	0	0	0	Eukaryota; __SAR; __Rhizaria; __Cercozoa; __Endomyxa; __JJP-2003; __Cercozoa; __Cercozoa_sp._DDB-2008b
DQ504340	0	0	0	0	0	0	Eukaryota; __SAR; __Rhizaria; __Cercozoa; __Granofilosea; __Massisteria; __uncultured_cercozoan
AB275101	0	0	0	0	0	0	Eukaryota; __SAR; __Rhizaria; __Cercozoa; __Granofilosea; __Massisteria; __uncultured_eukaryote
AY180004	0	0	0	0	0	0	Eukaryota; __SAR; __Rhizaria; __Cercozoa; __Metromonadea; __Metopion; __uncultured_cercozoan
JN090877	0	0	0	0	0	0	Eukaryota; __SAR; __Rhizaria; __Cercozoa; __Novel_Clade_2; __uncultured_eukaryote
JQ222896	0	0	0	0	5	0	Eukaryota; __SAR; __Rhizaria; __Cercozoa; __Novel_Clade_2; __uncultured_marine_archaeon
JQ222877	0	0	0	0	0	0	Eukaryota; __SAR; __Rhizaria; __Cercozoa; __Novel_Clade_2; __uncultured_marine_archaeon
JF791088	5	0	0	0	4	1	Eukaryota; __SAR; __Rhizaria; __Cercozoa; __Novel_Clade_2; __uncultured_marine_eukaryote
JN054666	0	0	0	0	2	0	Eukaryota; __SAR; __Rhizaria; __Cercozoa; __PP1-8; __uncultured_eukaryote
U03479	18	0	0	4	7	3	Eukaryota; __SAR; __Rhizaria; __Cercozoa; __Silicofilosea; __Chlorarachniophyta; __Bigelowiella; __Chlorarachnion; __Chlorarachnion_sp._CCMP242
U03477	0	0	0	0	1	0	Eukaryota; __SAR; __Rhizaria; __Cercozoa; __Silicofilosea; __Chlorarachniophyta; __Chlorarachnion; __Chlorarachnion_reptans
JN048122	2	0	0	0	1	0	Eukaryota; __SAR; __Rhizaria; __Cercozoa; __Silicofilosea; __Chlorarachniophyta; __NOR26; __uncultured_eukaryote
X81811	0	0	0	0	0	0	Eukaryota; __SAR; __Rhizaria; __Cercozoa; __Silicofilosea; __Euglyphida; __Paulinellidae; __Paulinella; __Paulinella_chromatophora
GQ330592	0	0	0	0	0	0	Eukaryota; __SAR; __Rhizaria; __Cercozoa; __Silicofilosea; __Euglyphida; __uncultured_Assulina
JF791100	1	0	0	0	0	0	Eukaryota; __SAR; __Rhizaria; __Cercozoa; __Silicofilosea; __Marimonadida; __Pseudopirsonia; __uncultured_eukaryote
GU385590	0	0	0	0	0	0	Eukaryota; __SAR; __Rhizaria; __Cercozoa; __Silicofilosea; __Thaumatomonadida; __Peregriniidae; __D2P04A09; __uncultured_marine_eukaryote
FR874390	0	0	0	0	0	0	Eukaryota; __SAR; __Rhizaria; __Cercozoa; __Silicofilosea; __Thaumatomonadida; __Peregriniidae; __D2P04A09; __uncultured_marine_picoeukaryote
AY496044	2	0	0	0	0	0	Eukaryota; __SAR; __Rhizaria; __Cercozoa; __Silicofilosea; __Thaumatomonadida; __Thaumatomonadidae; __Thaumatomonas; __Thaumatomonas_seravini
AF372764	0	0	0	0	0	0	Eukaryota; __SAR; __Rhizaria; __Cercozoa; __Thecofilosea; __BOLA322; __uncultured_cercozoan
JQ223060	0	0	0	0	2	0	Eukaryota; __SAR; __Rhizaria; __Cercozoa; __Thecofilosea; __BOLA322; __uncultured_marine_archaeon
JQ223059	0	0	0	0	1	0	Eukaryota; __SAR; __Rhizaria; __Cercozoa; __Thecofilosea; __BOLA322; __uncultured_marine_archaeon
GQ144679	0	0	0	0	0	0	Eukaryota; __SAR; __Rhizaria; __Cercozoa; __Thecofilosea; __Cryomonadida; __Protaspidae; __Cryothecomonas; __Cryothecomonas_sp._APCC_MC5-1Cryo
JN048123	0	0	0	0	0	0	Eukaryota; __SAR; __Rhizaria; __Cercozoa; __Thecofilosea; __Cryomonadida; __Protaspidae; __Cryothecomonas; __uncultured_eukaryote
JN048118	0	0	0	0	0	0	Eukaryota; __SAR; __Rhizaria; __Cercozoa; __Thecofilosea; __Cryomonadida; __Protaspidae; __Cryothecomonas; __uncultured_eukaryote
FJ824122	0	0	0	0	0	0	Eukaryota; __SAR; __Rhizaria; __Cercozoa; __Thecofilosea; __Cryomonadida; __Protaspidae; __Protaspa; __Protaspis; __Protaspis_obliqua
FJ824124	0	0	0	0	0	0	Eukaryota; __SAR; __Rhizaria; __Cercozoa; __Thecofilosea; __Cryomonadida; __Protaspidae; __Protaspa; __Protaspis; __Protaspis_sp._CC-2009a
FJ824123	0	0	0	0	0	0	Eukaryota; __SAR; __Rhizaria; __Cercozoa; __Thecofilosea; __Cryomonadida; __Protaspidae; __Protaspa; __Protaspis; __Protaspis_sp._CC-2009c
FN690408	0	0	0	0	0	1	Eukaryota; __SAR; __Rhizaria; __Cercozoa; __Thecofilosea; __Cryomonadida; __Protaspidae; __Protaspa; __uncultured_cercozoan
AY620322	0	0	0	0	0	0	Eukaryota; __SAR; __Rhizaria; __Cercozoa; __Thecofilosea; __Cryomonadida; __Protaspidae; __Protaspa; __uncultured_cercozoan
HQ696569	0	0	0	0	0	0	Eukaryota; __SAR; __Rhizaria; __Cercozoa; __Thecofilosea; __Cryomonadida; __Protaspidae; __Protaspa; __uncultured_cercozoan
FN690399	0	0	0	0	0	0	Eukaryota; __SAR; __Rhizaria; __Cercozoa; __Thecofilosea; __Cryomonadida; __Protaspidae; __Protaspa; __uncultured_cercozoan
AY620352	0	0	0	0	0	0	Eukaryota; __SAR; __Rhizaria; __Cercozoa; __Thecofilosea; __Cryomonadida; __Protaspidae; __Protaspa; __uncultured_cercozoan
EF100317	0	0	0	0	0	0	Eukaryota; __SAR; __Rhizaria; __Cercozoa; __Thecofilosea; __Cryomonadida; __Protaspidae; __Protaspa; __uncultured_eukaryote
AY885050	0	0	0	0	0	0	Eukaryota; __SAR; __Rhizaria; __Cercozoa; __Thecofilosea; __Cryomonadida; __Protaspidae; __Protaspa; __uncultured_eukaryote
HQ121436	0	0	0	0	0	0	Eukaryota; __SAR; __Rhizaria; __Cercozoa; __Thecofilosea; __Cryomonadida; __Rhizaspididae; __Rhogostoma; __Rhogostoma_sp._1966/2
EF100284	0	0	0	0	0	0	Eukaryota; __SAR; __Rhizaria; __Cercozoa; __Thecofilosea; __Cryomonadida; __Rhizaspididae; __Rhogostoma; __uncultured_eukaryote
JN054690	0	0	0	0	2	12	Eukaryota; __SAR; __Rhizaria; __Cercozoa; __Thecofilosea; __Cryomonadida; __Rhizaspididae; __Rhogostoma; __uncultured_eukaryote
DQ243996	0	0	0	0	0	0	Eukaryota; __SAR; __Rhizaria; __Cercozoa; __Thecofilosea; __Cryomonadida; __Rhizaspididae; __Rhogostoma; __uncultured_freshwater_cercozoan
AB275050	0	0	0	0	0	0	Eukaryota; __SAR; __Rhizaria; __Cercozoa; __Thecofilosea; __DSGM-50; __uncultured_eukaryote
AB275094	0	0	0	0	0	0	Eukaryota; __SAR; __Rhizaria; __Cercozoa; __Thecofilosea; __DSGM-50; __uncultured_eukaryote
JF730755	0	0	0	0	0	0	Eukaryota; __SAR; __Rhizaria; __Cercozoa; __Thecofilosea; __NIF-3A7; __uncultured_eukaryote
JN048125	0	0	0	0	0	0	Eukaryota; __SAR; __Rhizaria; __Cercozoa; __Thecofilosea; __NOR26; __uncultured_eukaryote
JQ222907	0	0	0	0	2	0	Eukaryota; __SAR; __Rhizaria; __Cercozoa; __Thecofilosea; __NOR26; __uncultured_marine_archaeon
JF698750	0	0	0	0	0	0	Eukaryota; __SAR; __Rhizaria; __Cercozoa; __Thecofilosea; __uncultured; __uncultured_cercozoan
EF024819	0	0	0	0	0	0	Eukaryota; __SAR; __Rhizaria; __Cercozoa; __Thecofilosea; __uncultured; __uncultured_eukaryote
JQ222671	0	0	0	0	1	0	Eukaryota; __SAR; __Rhizaria; __Cercozoa; __Thecofilosea; __uncultured; __uncultured_marine_archaeon
JF791089	0	0	0	0	0	0	Eukaryota; __SAR; __Rhizaria; __Cercozoa; __Thecofilosea; __uncultured; __uncultured_marine_eukaryote
HM135090	0	0	0	1	0	1	Eukaryota; __SAR; __Rhizaria; __Cercozoa; __Thecofilosea; __WHOI-LI1-14; __uncultured_cercozoan
HQ696565	0	0	0	0	0	1	Eukaryota; __SAR; __Rhizaria; __Cercozoa; __Thecofilosea; __WHOI-LI1-14; __uncultured_cercozoan
AY620278	0	0	0	0	0	0	Eukaryota; __SAR; __Rhizaria; __Cercozoa; __Thecofilosea; __WHOI-LI1-14; __uncultured_cercozoan
FN690411	0	0	0	0	0	0	Eukaryota; __SAR; __Rhizaria; __Cercozoa; __Thecofilosea; __WHOI-LI1-14; __uncultured_cercozoan
EU371161	0	0	0	0	0	0	Eukaryota; __SAR; __Rhizaria; __Cercozoa; __Thecofilosea; __WHOI-LI1-14; __uncultured_marine_eukaryote
HQ918171	1	0	0	0	0	0	Eukaryota; __SAR; __Rhizaria; __Cercozoa; __uncultured; __Cercozoa; __Cercozoa_sp._ATCC_50378
EU709276	5	0	0	0	0	1	Eukaryota; __SAR; __Rhizaria; __Cercozoa; __uncultured; __uncultured_cercozoan
GU170214	17	0	0	0	0	1	Eukaryota; __SAR; __Stramenopiles; __Bicosoecida; __Bicosoecidae; __Bicosoeca; __Stramenopile; __Stramenopile_sp._MESS21
EU162647	11	0	0	0	0	2	Eukaryota; __SAR; __Stramenopiles; __Bicosoecida; __Bicosoecidae; __Bicosoeca; __uncultured_stramenopile
DQ269470	40	0	0	0	0	0	Eukaryota; __SAR; __Stramenopiles; __Bicosoecida; __Cafeteriidae; __Halocafeteria; __Halocafeteria_seosinensis
U42382	77	0	0	1	2	5	Eukaryota; __SAR; __Stramenopiles; __Chrysophyceae; __Chromulinales; __Chrysoxys; __Ochromonas; __Ochromonas_sp._CCMP1278
U42454	21	0	0	0	0	1	Eukaryota; __SAR; __Stramenopiles; __Chrysophyceae; __Chromulinales; __Oikomonas; __Oikomonas_mutabilis
U42381	30	0	0	0	0	0	Eukaryota; __SAR; __Stramenopiles; __Chrysophyceae; __Ochromonadales; __Ochromonas; __Ochromonas_sp._CCMP584
AJ535151	0	0	0	0	0	0	Eukaryota; __SAR; __Stramenopiles; __Diatomea; __Bacillariophytina; __Bacillariophyceae; __Achnanthes; __Achnanthes_sp._p346
HM805019	0	0	0	0	0	0	Eukaryota; __SAR; __Stramenopiles; __Diatomea; __Bacillariophytina; __Bacillariophyceae; __Amphora; __Amphora_coffeaeformis
HQ912602	0	0	0	0	0	0	Eukaryota; __SAR; __Stramenopiles; __Diatomea; __Bacillariophytina; __Bacillariophyceae; __Amphora; __Amphora_coffeaeformis
Y10568	0	0	0	0	0	0	Eukaryota; __SAR; __Stramenopiles; __Diatomea; __Bacillariophytina; __Bacillariophyceae; __Asterionellopsis; __Asteroplanus; __Asteroplanus_karianus
FR744763	0	0	0	0	0	0	Eukaryota; __SAR; __Stramenopiles; __Diatomea; __Bacillariophytina; __Bacillariophyceae; __Bacillariophyta; __Bacillariophyta_sp._A2
AB430614	0	0	0	0	0	0	Eukaryota; __SAR; __Stramenopiles; __Diatomea; __Bacillariophytina; __Bacillariophyceae; __Cocconeis; __Cocconeis_stauroneiformis
AB183641	0	0	0	0	0	0	Eukaryota; __SAR; __Stramenopiles; __Diatomea; __Bacillariophytina; __Bacillariophyceae; __Cymbella; __Bacillariophyta; __Bacillariophyta_sp._MBIC10806
JN790288	0	0	0	0	0	0	Eukaryota; __SAR; __Stramenopiles; __Diatomea; __Bacillariophytina; __Bacillariophyceae; __Gomphonema; __Gomphonema_rosenstockianum
HM805043	0	0	0	0	0	0	Eukaryota; __SAR; __Stramenopiles; __Diatomea; __Bacillariophytina; __Bacillariophyceae; __Navicula; __Navicula_perminuta
JQ045338	0	0	0	0	0	0	Eukaryota; __SAR; __Stramenopiles; __Diatomea; __Bacillariophytina; __Bacillariophyceae; __Navicula; __Navicula_vara
GU825347	0	0	0	0	0	0	Eukaryota; __SAR; __Stramenopiles; __Diatomea; __Bacillariophytina; __Bacillariophyceae; __Navicula; __uncultured_eukaryote
GU385674	0	0	0	0	0	0	Eukaryota; __SAR; __Stramenopiles; __Diatomea; __Bacillariophytina; __Bacillariophyceae; __Navicula; __uncultured_marine_eukaryote
AY179996	0	0	0	0	0	0	Eukaryota; __SAR; __Stramenopiles; __Diatomea; __Bacillariophytina; __Bacillariophyceae; __Navicula; __uncultured_stramenopile
HM805035	0	0	0	0	0	0	Eukaryota; __SAR; __Stramenopiles; __Diatomea; __Bacillariophytina; __Bacillariophyceae; __Nitzschia; __Nitzschia_cf._fonticola_BA31
Y10566	0	0	0	0	0	0	Eukaryota; __SAR; __Stramenopiles; __Diatomea; __Bacillariophytina; __Bacillariophyceae; __Nitzschia; __Peridinium; __Peridinium_balticum_endosymbiont
JN418572	0	0	0	0	0	0	Eukaryota; __SAR; __Stramenopiles; __Diatomea; __Bacillariophytina; __Bacillariophyceae; __Pinnularia; __Pinnularia_sp._1_CS-2011
JN418598	0	0	0	0	0	0	Eukaryota; __SAR; __Stramenopiles; __Diatomea; __Bacillariophytina; __Bacillariophyceae; __Pinnularia; __Pinnularia_subanglica
GU385669	0	0	0	0	0	0	Eukaryota; __SAR; __Stramenopiles; __Diatomea; __Bacillariophytina; __Bacillariophyceae; __Rhaphoneis; __uncultured_marine_eukaryote
GU385609	0	0	0	0	0	1	Eukaryota; __SAR; __Stramenopiles; __Diatomea; __Bacillariophytina; __Bacillariophyceae; __Rhaphoneis; __uncultured_marine_eukaryote
GU385617	0	0	0	0	0	0	Eukaryota; __SAR; __Stramenopiles; __Diatomea; __Bacillariophytina; __Bacillariophyceae; __Rhaphoneis; __uncultured_marine_eukaryote
HQ912596	0	0	0	0	0	0	Eukaryota; __SAR; __Stramenopiles; __Diatomea; __Bacillariophytina; __Bacillariophyceae; __Sellaphora; __Fallacia; __Fallacia_monoculata
JN705523	29	0	0	33	24	13	Eukaryota; __SAR; __Stramenopiles; __Incertae_Sedis; __Pirsonia; __uncultured_microeukaryote
L27634	0	0	0	0	0	0	Eukaryota; __SAR; __Stramenopiles; __Labyrinthulomycetes; __Thraustochytriaceae; __Aplanochytrium; __Labyrinthuloides; __Labyrinthuloides_minuta
HQ228982	0	0	0	0	0	0	Eukaryota; __SAR; __Stramenopiles; __Labyrinthulomycetes; __Thraustochytriaceae; __Labyrinthuloides; __Ulkenia; __Ulkenia_aff._visurgensis_BAFCcult_3544
JQ223032	3	0	0	0	0	0	Eukaryota; __SAR; __Stramenopiles; __MAST-1; __MAST-1_B; __uncultured_marine_archaeon
EF100209	0	0	0	0	151	0	Eukaryota; __SAR; __Stramenopiles; __Phaeophyceae; __Ectocarpales; __uncultured_eukaryote
X53229	8	0	1	0	0	0	Eukaryota; __SAR; __Stramenopiles; __Phaeophyceae; __Laminariales; __Costaria; __Costaria_costata
U73228	17	0	0	0	0	10	Eukaryota; __SAR; __Stramenopiles; __Synurales; __Mallomonas; __Mallomonas_caudata
EU446362	1	21	1	74	0	1	Eukaryota; __Zeuk77; __uncultured_marine_eukaryote
